# Supplementary material for: Background-free 12C(α, γ) angular distribution measurements with a time projection chamber operating in Gamma beams
Source: Commun Phys. 2026 Jan 6;9(1):27. doi: 10.1038/s42005-025-02458-7 (PMC12823443; doi:10.1038/s42005-025-02458-7)
Supplement: Supplementary file 4 — Supplementary Data - spreadsheet [file 42005_2025_2458_MOESM4_ESM.xlsx]

## Sheet: beamProfiles
				Nominal gamma energy (MeV)	Location (KeV)	Location error (KeV)	Scale (KeV)	Scale error (KeV)	Shape	Shape error		Delta	Delta error	Mean	Mean error	Sigma	Sigma error
	Fit Parameters			9.38	9513.29	10.251	207.512	2.22357	-1.29093	0.0367341		-0.790555	0.0084364	9382.39	10.4403	161.023	2.06551
	The unfolded spectra were fit with skew Gaussian			9.5	9627.44	10.5129	220.22	3.32137	-1.35271	0.0533109		-0.804128	0.0111989	9486.15	10.9057	168.917	3.03307
	profiles. Here are the fit parameters and their			9.7	9830.24	10.1872	227.397	2.07245	-1.39686	0.0318093		-0.813116	0.00627408	9682.71	10.3384	173.045	1.85178
	uncertainties extracted from the chi^2 fit.			9.8	9965.76	10.1048	185.254	2.02143	-2.08844	0.0520676		-0.901936	0.004194	9832.45	10.2278	128.63	1.54364
				9.38				9.5				9.7				9.8
				E (KeV)	Amplitude	Amplitude error		E (KeV)	Amplitude	Amplitude error		E (KeV)	Amplitude	Amplitude error		E (KeV)	Amplitude	Amplitude error
	Unfolded Spectra			4.99958	0	0		4.99958	0	0		4.99958	0	0		4.99958	0	0
	The raw gamma spectra were unfolded with the			14.9987	0	0		14.9987	0	0		14.9987	0	0		14.9987	0	0
	HORST code. The energy bins, yield per energy bin			24.9979	0	0		24.9979	0	0		24.9979	0	0		24.9979	0	0
	and the uncertainty on the yield are presented here.			34.9971	0	0		34.9971	0	0		34.9971	0	0		34.9971	0	0
				44.9963	0	0		44.9963	0	0		44.9963	0	0		44.9963	0	0
				54.9954	0	0		54.9954	0	0		54.9954	0	0		54.9954	0	0
				64.9946	0	0		64.9946	0	0		64.9946	0	0		64.9946	0	0
				74.9938	0	0		74.9938	0	0		74.9938	0	0		74.9938	0	0
				84.9929	0	0		84.9929	0	0		84.9929	0	0		84.9929	0	0
				94.9921	0	0		94.9921	0	0		94.9921	0	0		94.9921	0	0
				104.991	0	0		104.991	0	0		104.991	0	0		104.991	0	0
				114.99	0	0		114.99	0	0		114.99	0	0		114.99	0	0
				124.99	0	0		124.99	0	0		124.99	0	0		124.99	0	0
				134.989	0	0		134.989	0	0		134.989	0	0		134.989	0	0
				144.988	0	0		144.988	0	0		144.988	0	0		144.988	0	0
				154.987	0	0		154.987	0	0		154.987	0	0		154.987	0	0
				164.986	0	0		164.986	0	0		164.986	0	0		164.986	0	0
				174.985	0	0		174.985	0	0		174.985	0	0		174.985	0	0
				184.985	0	0		184.985	0	0		184.985	0	0		184.985	0	0
				194.984	0	0		194.984	0	0		194.984	0	0		194.984	0	0
				204.983	0	0		204.983	0	0		204.983	0	0		204.983	0	0
				214.982	0	0		214.982	0	0		214.982	0	0		214.982	0	0
				224.981	0	0		224.981	0	0		224.981	0	0		224.981	0	0
				234.98	0	0		234.98	0	0		234.98	0	0		234.98	0	0
				244.98	0	0		244.98	0	0		244.98	0	0		244.98	0	0
				254.979	0	0		254.979	0	0		254.979	0	0		254.979	0	0
				264.978	0	0		264.978	0	0		264.978	0	0		264.978	0	0
				274.977	0	0		274.977	0	0		274.977	0	0		274.977	0	0
				284.976	0	0		284.976	0	0		284.976	0	0		284.976	0	0
				294.975	0	0		294.975	0	0		294.975	0	0		294.975	0	0
				304.975	0	0		304.975	0	0		304.975	0	0		304.975	0	0
				314.974	0	0		314.974	0	0		314.974	0	0		314.974	0	0
				324.973	0	0		324.973	0	0		324.973	0	0		324.973	0	0
				334.972	0	0		334.972	0	0		334.972	0	0		334.972	0	0
				344.971	0	0		344.971	0	0		344.971	0	0		344.971	0	0
				354.97	0	0		354.97	0	0		354.97	0	0		354.97	0	0
				364.97	0	0		364.97	0	0		364.97	0	0		364.97	0	0
				374.969	0	0		374.969	0	0		374.969	0	0		374.969	0	0
				384.968	0	0		384.968	0	0		384.968	0	0		384.968	0	0
				394.967	0	0		394.967	0	0		394.967	0	0		394.967	0	0
				404.966	0	0		404.966	0	0		404.966	0	0		404.966	0	0
				414.965	0	0		414.965	0	0		414.965	0	0		414.965	0	0
				424.965	0	0		424.965	0	0		424.965	0	0		424.965	0	0
				434.964	0	0		434.964	0	0		434.964	0	0		434.964	0	0
				444.963	0	0		444.963	0	0		444.963	0	0		444.963	0	0
				454.962	0	0		454.962	0	0		454.962	0	0		454.962	0	0
				464.961	0	0		464.961	0	0		464.961	0	0		464.961	0	0
				474.96	0	0		474.96	0	0		474.96	0	0		474.96	0	0
				484.96	0	0		484.96	0	0		484.96	0	0		484.96	0	0
				494.959	0	0		494.959	0	0		494.959	0	0		494.959	0	0
				504.958	0	0		504.958	0	0		504.958	0	0		504.958	0	0
				514.957	0	0		514.957	0	0		514.957	0	0		514.957	0	0
				524.956	0	0		524.956	0	0		524.956	0	0		524.956	0	0
				534.955	0	0		534.955	0	0		534.955	0	0		534.955	0	0
				544.955	0	0		544.955	0	0		544.955	0	0		544.955	0	0
				554.954	0	0		554.954	0	0		554.954	0	0		554.954	0	0
				564.953	0	0		564.953	0	0		564.953	0	0		564.953	0	0
				574.952	0	0		574.952	0	0		574.952	0	0		574.952	0	0
				584.951	0	0		584.951	0	0		584.951	0	0		584.951	0	0
				594.95	0	0		594.95	0	0		594.95	0	0		594.95	0	0
				604.95	0	0		604.95	0	0		604.95	0	0		604.95	0	0
				614.949	0	0		614.949	0	0		614.949	0	0		614.949	0	0
				624.948	0	0		624.948	0	0		624.948	0	0		624.948	0	0
				634.947	0	0		634.947	0	0		634.947	0	0		634.947	0	0
				644.946	0	0		644.946	0	0		644.946	0	0		644.946	0	0
				654.945	0	0		654.945	0	0		654.945	0	0		654.945	0	0
				664.945	0	0		664.945	0	0		664.945	0	0		664.945	0	0
				674.944	0	0		674.944	0	0		674.944	0	0		674.944	0	0
				684.943	0	0		684.943	0	0		684.943	0	0		684.943	0	0
				694.942	0	0		694.942	0	0		694.942	0	0		694.942	0	0
				704.941	0	0		704.941	0	0		704.941	0	0		704.941	0	0
				714.94	0	0		714.94	0	0		714.94	0	0		714.94	0	0
				724.94	0	0		724.94	0	0		724.94	0	0		724.94	0	0
				734.939	0	0		734.939	0	0		734.939	0	0		734.939	0	0
				744.938	0	0		744.938	0	0		744.938	0	0		744.938	0	0
				754.937	0	0		754.937	0	0		754.937	0	0		754.937	0	0
				764.936	0	0		764.936	0	0		764.936	0	0		764.936	0	0
				774.935	0	0		774.935	0	0		774.935	0	0		774.935	0	0
				784.935	0	0		784.935	0	0		784.935	0	0		784.935	0	0
				794.934	0	0		794.934	0	0		794.934	0	0		794.934	0	0
				804.933	0	0		804.933	0	0		804.933	0	0		804.933	0	0
				814.932	0	0		814.932	0	0		814.932	0	0		814.932	0	0
				824.931	0	0		824.931	0	0		824.931	0	0		824.931	0	0
				834.93	0	0		834.93	0	0		834.93	0	0		834.93	0	0
				844.93	0	0		844.93	0	0		844.93	0	0		844.93	0	0
				854.929	0	0		854.929	0	0		854.929	0	0		854.929	0	0
				864.928	0	0		864.928	0	0		864.928	0	0		864.928	0	0
				874.927	0	0		874.927	0	0		874.927	0	0		874.927	0	0
				884.926	0	0		884.926	0	0		884.926	0	0		884.926	0	0
				894.925	0	0		894.925	0	0		894.925	0	0		894.925	0	0
				904.925	0	0		904.925	0	0		904.925	0	0		904.925	0	0
				914.924	0	0		914.924	0	0		914.924	0	0		914.924	0	0
				924.923	0	0		924.923	0	0		924.923	0	0		924.923	0	0
				934.922	0	0		934.922	0	0		934.922	0	0		934.922	0	0
				944.921	0	0		944.921	0	0		944.921	0	0		944.921	0	0
				954.92	0	0		954.92	0	0		954.92	0	0		954.92	0	0
				964.92	0	0		964.92	0	0		964.92	0	0		964.92	0	0
				974.919	0	0		974.919	0	0		974.919	0	0		974.919	0	0
				984.918	0	0		984.918	0	0		984.918	0	0		984.918	0	0
				994.917	0	0		994.917	0	0		994.917	0	0		994.917	0	0
				1004.92	0	0		1004.92	0	0		1004.92	0	0		1004.92	0	0
				1014.92	0	0		1014.92	0	0		1014.92	0	0		1014.92	0	0
				1024.91	0	0		1024.91	0	0		1024.91	0	0		1024.91	0	0
				1034.91	0	0		1034.91	0	0		1034.91	0	0		1034.91	0	0
				1044.91	0	0		1044.91	0	0		1044.91	0	0		1044.91	0	0
				1054.91	0	0		1054.91	0	0		1054.91	0	0		1054.91	0	0
				1064.91	0	0		1064.91	0	0		1064.91	0	0		1064.91	0	0
				1074.91	0	0		1074.91	0	0		1074.91	0	0		1074.91	0	0
				1084.91	0	0		1084.91	0	0		1084.91	0	0		1084.91	0	0
				1094.91	0	0		1094.91	0	0		1094.91	0	0		1094.91	0	0
				1104.91	0	0		1104.91	0	0		1104.91	0	0		1104.91	0	0
				1114.91	0	0		1114.91	0	0		1114.91	0	0		1114.91	0	0
				1124.91	0	0		1124.91	0	0		1124.91	0	0		1124.91	0	0
				1134.91	0	0		1134.91	0	0		1134.91	0	0		1134.91	0	0
				1144.9	0	0		1144.9	0	0		1144.9	0	0		1144.9	0	0
				1154.9	0	0		1154.9	0	0		1154.9	0	0		1154.9	0	0
				1164.9	0	0		1164.9	0	0		1164.9	0	0		1164.9	0	0
				1174.9	0	0		1174.9	0	0		1174.9	0	0		1174.9	0	0
				1184.9	0	0		1184.9	0	0		1184.9	0	0		1184.9	0	0
				1194.9	0	0		1194.9	0	0		1194.9	0	0		1194.9	0	0
				1204.9	0	0		1204.9	0	0		1204.9	0	0		1204.9	0	0
				1214.9	0	0		1214.9	0	0		1214.9	0	0		1214.9	0	0
				1224.9	0	0		1224.9	0	0		1224.9	0	0		1224.9	0	0
				1234.9	0	0		1234.9	0	0		1234.9	0	0		1234.9	0	0
				1244.9	0	0		1244.9	0	0		1244.9	0	0		1244.9	0	0
				1254.9	0	0		1254.9	0	0		1254.9	0	0		1254.9	0	0
				1264.89	0	0		1264.89	0	0		1264.89	0	0		1264.89	0	0
				1274.89	0	0		1274.89	0	0		1274.89	0	0		1274.89	0	0
				1284.89	0	0		1284.89	0	0		1284.89	0	0		1284.89	0	0
				1294.89	0	0		1294.89	0	0		1294.89	0	0		1294.89	0	0
				1304.89	0	0		1304.89	0	0		1304.89	0	0		1304.89	0	0
				1314.89	0	0		1314.89	0	0		1314.89	0	0		1314.89	0	0
				1324.89	0	0		1324.89	0	0		1324.89	0	0		1324.89	0	0
				1334.89	0	0		1334.89	0	0		1334.89	0	0		1334.89	0	0
				1344.89	0	0		1344.89	0	0		1344.89	0	0		1344.89	0	0
				1354.89	0	0		1354.89	0	0		1354.89	0	0		1354.89	0	0
				1364.89	0	0		1364.89	0	0		1364.89	0	0		1364.89	0	0
				1374.89	0	0		1374.89	0	0		1374.89	0	0		1374.89	0	0
				1384.88	0	0		1384.88	0	0		1384.88	0	0		1384.88	0	0
				1394.88	0	0		1394.88	0	0		1394.88	0	0		1394.88	0	0
				1404.88	0	0		1404.88	0	0		1404.88	0	0		1404.88	0	0
				1414.88	0	0		1414.88	0	0		1414.88	0	0		1414.88	0	0
				1424.88	0	0		1424.88	0	0		1424.88	0	0		1424.88	0	0
				1434.88	0	0		1434.88	0	0		1434.88	0	0		1434.88	0	0
				1444.88	0	0		1444.88	0	0		1444.88	0	0		1444.88	0	0
				1454.88	0	0		1454.88	0	0		1454.88	0	0		1454.88	0	0
				1464.88	0	0		1464.88	0	0		1464.88	0	0		1464.88	0	0
				1474.88	0	0		1474.88	0	0		1474.88	0	0		1474.88	0	0
				1484.88	0	0		1484.88	0	0		1484.88	0	0		1484.88	0	0
				1494.88	0	0		1494.88	0	0		1494.88	0	0		1494.88	0	0
				1504.87	0	0		1504.87	0	0		1504.87	0	0		1504.87	0	0
				1514.87	0	0		1514.87	0	0		1514.87	0	0		1514.87	0	0
				1524.87	0	0		1524.87	0	0		1524.87	0	0		1524.87	0	0
				1534.87	0	0		1534.87	0	0		1534.87	0	0		1534.87	0	0
				1544.87	0	0		1544.87	0	0		1544.87	0	0		1544.87	0	0
				1554.87	0	0		1554.87	0	0		1554.87	0	0		1554.87	0	0
				1564.87	0	0		1564.87	0	0		1564.87	0	0		1564.87	0	0
				1574.87	0	0		1574.87	0	0		1574.87	0	0		1574.87	0	0
				1584.87	0	0		1584.87	0	0		1584.87	0	0		1584.87	0	0
				1594.87	0	0		1594.87	0	0		1594.87	0	0		1594.87	0	0
				1604.87	0	0		1604.87	0	0		1604.87	0	0		1604.87	0	0
				1614.87	0	0		1614.87	0	0		1614.87	0	0		1614.87	0	0
				1624.86	0	0		1624.86	0	0		1624.86	0	0		1624.86	0	0
				1634.86	0	0		1634.86	0	0		1634.86	0	0		1634.86	0	0
				1644.86	0	0		1644.86	0	0		1644.86	0	0		1644.86	0	0
				1654.86	0	0		1654.86	0	0		1654.86	0	0		1654.86	0	0
				1664.86	0	0		1664.86	0	0		1664.86	0	0		1664.86	0	0
				1674.86	0	0		1674.86	0	0		1674.86	0	0		1674.86	0	0
				1684.86	0	0		1684.86	0	0		1684.86	0	0		1684.86	0	0
				1694.86	0	0		1694.86	0	0		1694.86	0	0		1694.86	0	0
				1704.86	0	0		1704.86	0	0		1704.86	0	0		1704.86	0	0
				1714.86	0	0		1714.86	0	0		1714.86	0	0		1714.86	0	0
				1724.86	0	0		1724.86	0	0		1724.86	0	0		1724.86	0	0
				1734.86	0	0		1734.86	0	0		1734.86	0	0		1734.86	0	0
				1744.85	0	0		1744.85	0	0		1744.85	0	0		1744.85	0	0
				1754.85	0	0		1754.85	0	0		1754.85	0	0		1754.85	0	0
				1764.85	0	0		1764.85	0	0		1764.85	0	0		1764.85	0	0
				1774.85	0	0		1774.85	0	0		1774.85	0	0		1774.85	0	0
				1784.85	0	0		1784.85	0	0		1784.85	0	0		1784.85	0	0
				1794.85	0	0		1794.85	0	0		1794.85	0	0		1794.85	0	0
				1804.85	0	0		1804.85	0	0		1804.85	0	0		1804.85	0	0
				1814.85	0	0		1814.85	0	0		1814.85	0	0		1814.85	0	0
				1824.85	0	0		1824.85	0	0		1824.85	0	0		1824.85	0	0
				1834.85	0	0		1834.85	0	0		1834.85	0	0		1834.85	0	0
				1844.85	0	0		1844.85	0	0		1844.85	0	0		1844.85	0	0
				1854.85	0	0		1854.85	0	0		1854.85	0	0		1854.85	0	0
				1864.84	0	0		1864.84	0	0		1864.84	0	0		1864.84	0	0
				1874.84	0	0		1874.84	0	0		1874.84	0	0		1874.84	0	0
				1884.84	0	0		1884.84	0	0		1884.84	0	0		1884.84	0	0
				1894.84	0	0		1894.84	0	0		1894.84	0	0		1894.84	0	0
				1904.84	0	0		1904.84	0	0		1904.84	0	0		1904.84	0	0
				1914.84	0	0		1914.84	0	0		1914.84	0	0		1914.84	0	0
				1924.84	0	0		1924.84	0	0		1924.84	0	0		1924.84	0	0
				1934.84	0	0		1934.84	0	0		1934.84	0	0		1934.84	0	0
				1944.84	0	0		1944.84	0	0		1944.84	0	0		1944.84	0	0
				1954.84	0	0		1954.84	0	0		1954.84	0	0		1954.84	0	0
				1964.84	0	0		1964.84	0	0		1964.84	0	0		1964.84	0	0
				1974.84	0	0		1974.84	0	0		1974.84	0	0		1974.84	0	0
				1984.83	0	0		1984.83	0	0		1984.83	0	0		1984.83	0	0
				1994.83	0	0		1994.83	0	0		1994.83	0	0		1994.83	0	0
				2004.83	0	0		2004.83	0	0		2004.83	0	0		2004.83	0	0
				2014.83	0	0		2014.83	0	0		2014.83	0	0		2014.83	0	0
				2024.83	0	0		2024.83	0	0		2024.83	0	0		2024.83	0	0
				2034.83	0	0		2034.83	0	0		2034.83	0	0		2034.83	0	0
				2044.83	0	0		2044.83	0	0		2044.83	0	0		2044.83	0	0
				2054.83	0	0		2054.83	0	0		2054.83	0	0		2054.83	0	0
				2064.83	0	0		2064.83	0	0		2064.83	0	0		2064.83	0	0
				2074.83	0	0		2074.83	0	0		2074.83	0	0		2074.83	0	0
				2084.83	0	0		2084.83	0	0		2084.83	0	0		2084.83	0	0
				2094.83	0	0		2094.83	0	0		2094.83	0	0		2094.83	0	0
				2104.82	0	0		2104.82	0	0		2104.82	0	0		2104.82	0	0
				2114.82	0	0		2114.82	0	0		2114.82	0	0		2114.82	0	0
				2124.82	0	0		2124.82	0	0		2124.82	0	0		2124.82	0	0
				2134.82	0	0		2134.82	0	0		2134.82	0	0		2134.82	0	0
				2144.82	0	0		2144.82	0	0		2144.82	0	0		2144.82	0	0
				2154.82	0	0		2154.82	0	0		2154.82	0	0		2154.82	0	0
				2164.82	0	0		2164.82	0	0		2164.82	0	0		2164.82	0	0
				2174.82	0	0		2174.82	0	0		2174.82	0	0		2174.82	0	0
				2184.82	0	0		2184.82	0	0		2184.82	0	0		2184.82	0	0
				2194.82	0	0		2194.82	0	0		2194.82	0	0		2194.82	0	0
				2204.82	0	0		2204.82	0	0		2204.82	0	0		2204.82	0	0
				2214.82	0	0		2214.82	0	0		2214.82	0	0		2214.82	0	0
				2224.81	0	0		2224.81	0	0		2224.81	0	0		2224.81	0	0
				2234.81	0	0		2234.81	0	0		2234.81	0	0		2234.81	0	0
				2244.81	0	0		2244.81	0	0		2244.81	0	0		2244.81	0	0
				2254.81	0	0		2254.81	0	0		2254.81	0	0		2254.81	0	0
				2264.81	0	0		2264.81	0	0		2264.81	0	0		2264.81	0	0
				2274.81	0	0		2274.81	0	0		2274.81	0	0		2274.81	0	0
				2284.81	0	0		2284.81	0	0		2284.81	0	0		2284.81	0	0
				2294.81	0	0		2294.81	0	0		2294.81	0	0		2294.81	0	0
				2304.81	0	0		2304.81	0	0		2304.81	0	0		2304.81	0	0
				2314.81	0	0		2314.81	0	0		2314.81	0	0		2314.81	0	0
				2324.81	0	0		2324.81	0	0		2324.81	0	0		2324.81	0	0
				2334.81	0	0		2334.81	0	0		2334.81	0	0		2334.81	0	0
				2344.8	0	0		2344.8	0	0		2344.8	0	0		2344.8	0	0
				2354.8	0	0		2354.8	0	0		2354.8	0	0		2354.8	0	0
				2364.8	0	0		2364.8	0	0		2364.8	0	0		2364.8	0	0
				2374.8	0	0		2374.8	0	0		2374.8	0	0		2374.8	0	0
				2384.8	0	0		2384.8	0	0		2384.8	0	0		2384.8	0	0
				2394.8	0	0		2394.8	0	0		2394.8	0	0		2394.8	0	0
				2404.8	0	0		2404.8	0	0		2404.8	0	0		2404.8	0	0
				2414.8	0	0		2414.8	0	0		2414.8	0	0		2414.8	0	0
				2424.8	0	0		2424.8	0	0		2424.8	0	0		2424.8	0	0
				2434.8	0	0		2434.8	0	0		2434.8	0	0		2434.8	0	0
				2444.8	0	0		2444.8	0	0		2444.8	0	0		2444.8	0	0
				2454.8	0	0		2454.8	0	0		2454.8	0	0		2454.8	0	0
				2464.79	0	0		2464.79	0	0		2464.79	0	0		2464.79	0	0
				2474.79	0	0		2474.79	0	0		2474.79	0	0		2474.79	0	0
				2484.79	0	0		2484.79	0	0		2484.79	0	0		2484.79	0	0
				2494.79	0	0		2494.79	0	0		2494.79	0	0		2494.79	0	0
				2504.79	0	0		2504.79	0	0		2504.79	0	0		2504.79	0	0
				2514.79	0	0		2514.79	0	0		2514.79	0	0		2514.79	0	0
				2524.79	0	0		2524.79	0	0		2524.79	0	0		2524.79	0	0
				2534.79	0	0		2534.79	0	0		2534.79	0	0		2534.79	0	0
				2544.79	0	0		2544.79	0	0		2544.79	0	0		2544.79	0	0
				2554.79	0	0		2554.79	0	0		2554.79	0	0		2554.79	0	0
				2564.79	0	0		2564.79	0	0		2564.79	0	0		2564.79	0	0
				2574.79	0	0		2574.79	0	0		2574.79	0	0		2574.79	0	0
				2584.78	0	0		2584.78	0	0		2584.78	0	0		2584.78	0	0
				2594.78	0	0		2594.78	0	0		2594.78	0	0		2594.78	0	0
				2604.78	0	0		2604.78	0	0		2604.78	0	0		2604.78	0	0
				2614.78	0	0		2614.78	0	0		2614.78	0	0		2614.78	0	0
				2624.78	0	0		2624.78	0	0		2624.78	0	0		2624.78	0	0
				2634.78	0	0		2634.78	0	0		2634.78	0	0		2634.78	0	0
				2644.78	0	0		2644.78	0	0		2644.78	0	0		2644.78	0	0
				2654.78	0	0		2654.78	0	0		2654.78	0	0		2654.78	0	0
				2664.78	0	0		2664.78	0	0		2664.78	0	0		2664.78	0	0
				2674.78	0	0		2674.78	0	0		2674.78	0	0		2674.78	0	0
				2684.78	0	0		2684.78	0	0		2684.78	0	0		2684.78	0	0
				2694.78	0	0		2694.78	0	0		2694.78	0	0		2694.78	0	0
				2704.77	0	0		2704.77	0	0		2704.77	0	0		2704.77	0	0
				2714.77	0	0		2714.77	0	0		2714.77	0	0		2714.77	0	0
				2724.77	0	0		2724.77	0	0		2724.77	0	0		2724.77	0	0
				2734.77	0	0		2734.77	0	0		2734.77	0	0		2734.77	0	0
				2744.77	0	0		2744.77	0	0		2744.77	0	0		2744.77	0	0
				2754.77	0	0		2754.77	0	0		2754.77	0	0		2754.77	0	0
				2764.77	0	0		2764.77	0	0		2764.77	0	0		2764.77	0	0
				2774.77	0	0		2774.77	0	0		2774.77	0	0		2774.77	0	0
				2784.77	0	0		2784.77	0	0		2784.77	0	0		2784.77	0	0
				2794.77	0	0		2794.77	0	0		2794.77	0	0		2794.77	0	0
				2804.77	0	0		2804.77	0	0		2804.77	0	0		2804.77	0	0
				2814.77	0	0		2814.77	0	0		2814.77	0	0		2814.77	0	0
				2824.76	0	0		2824.76	0	0		2824.76	0	0		2824.76	0	0
				2834.76	0	0		2834.76	0	0		2834.76	0	0		2834.76	0	0
				2844.76	0	0		2844.76	0	0		2844.76	0	0		2844.76	0	0
				2854.76	0	0		2854.76	0	0		2854.76	0	0		2854.76	0	0
				2864.76	0	0		2864.76	0	0		2864.76	0	0		2864.76	0	0
				2874.76	0	0		2874.76	0	0		2874.76	0	0		2874.76	0	0
				2884.76	0	0		2884.76	0	0		2884.76	0	0		2884.76	0	0
				2894.76	0	0		2894.76	0	0		2894.76	0	0		2894.76	0	0
				2904.76	0	0		2904.76	0	0		2904.76	0	0		2904.76	0	0
				2914.76	0	0		2914.76	0	0		2914.76	0	0		2914.76	0	0
				2924.76	0	0		2924.76	0	0		2924.76	0	0		2924.76	0	0
				2934.76	0	0		2934.76	0	0		2934.76	0	0		2934.76	0	0
				2944.75	0	0		2944.75	0	0		2944.75	0	0		2944.75	0	0
				2954.75	0	0		2954.75	0	0		2954.75	0	0		2954.75	0	0
				2964.75	0	0		2964.75	0	0		2964.75	0	0		2964.75	0	0
				2974.75	0	0		2974.75	0	0		2974.75	0	0		2974.75	0	0
				2984.75	0	0		2984.75	0	0		2984.75	0	0		2984.75	0	0
				2994.75	0	48.3829		2994.75	0	30.6192		2994.75	0	45.2196		2994.75	0	0
				3004.75	323.508	64.4233		3004.75	69.0383	35.5741		3004.75	250.865	62.4154		3004.75	0	0
				3014.75	227.655	62.3707		3014.75	166.149	41.7783		3014.75	321.555	62.9356		3014.75	0	0
				3024.75	455.764	67.6575		3024.75	211.383	43.0333		3024.75	264.196	59.5333		3024.75	0	0
				3034.75	358.56	61.2954		3034.75	171.764	38.4399		3034.75	197.02	55.9186		3034.75	0	0
				3044.75	258.858	63.3222		3044.75	165.308	39.8169		3044.75	156.927	54.2212		3044.75	0	0
				3054.75	328.122	63.8633		3054.75	143.6	38.4769		3054.75	156.961	66.382		3054.75	0	0
				3064.74	249.458	63.7418		3064.74	128.384	37.542		3064.74	258.6	66.1796		3064.74	0	0
				3074.74	507.197	68.1963		3074.74	174.577	42.2106		3074.74	170.17	60.0035		3074.74	0	0
				3084.74	279.884	60.9513		3084.74	155.311	39.5476		3084.74	163.897	57.2845		3084.74	0	0
				3094.74	183.938	58.7532		3094.74	17.8162	32.4496		3094.74	188.916	57.3843		3094.74	0	0
				3104.74	198.523	61.7298		3104.74	40.2352	40.6205		3104.74	122.044	57.7131		3104.74	0	0
				3114.74	346.738	69.0508		3114.74	163.465	43.5773		3114.74	175.908	56.4868		3114.74	0	0
				3124.74	398.471	64.2854		3124.74	121.788	41.5102		3124.74	280.321	64.7389		3124.74	0	0
				3134.74	206.956	58.5533		3134.74	104.035	35.9701		3134.74	235.526	63.4277		3134.74	0	0
				3144.74	277.823	63.4898		3144.74	63.4207	36.3349		3144.74	316.061	67.4641		3144.74	0	0
				3154.74	233.567	65.2557		3154.74	90.7853	34.1997		3154.74	111.238	54.1168		3154.74	0	0
				3164.74	197.003	57.6385		3164.74	52.3316	33.0056		3164.74	175.348	59.1072		3164.74	0	0
				3174.74	173.269	64.7662		3174.74	175.221	43.2458		3174.74	188.114	62.7197		3174.74	0	0
				3184.73	269.106	95.2424		3184.73	133.637	34.6254		3184.73	161.876	64.9173		3184.73	0	0
				3194.73	433.746	66.8092		3194.73	119.701	41.8156		3194.73	268.118	67.7769		3194.73	0	0
				3204.73	348.889	61.6498		3204.73	71.9861	37.1894		3204.73	214.636	56.5299		3204.73	0	0
				3214.73	193.465	63.0887		3214.73	192.839	42.2971		3214.73	161.335	62.7737		3214.73	0	0
				3224.73	351.062	70.1665		3224.73	30.7437	33.5962		3224.73	233.045	67.8315		3224.73	0	0
				3234.73	544.432	68.5771		3234.73	92.9092	35.3666		3234.73	177.023	58.25		3234.73	0	0
				3244.73	324.224	61.9434		3244.73	80.4975	38.6886		3244.73	123.373	59.8811		3244.73	0	0
				3254.73	220.476	60.0007		3254.73	151.073	41.9231		3254.73	91.5998	68.5537		3254.73	0	0
				3264.73	187.498	59.8849		3264.73	97.6478	36.1951		3264.73	152.188	58.2092		3264.73	0	0
				3274.73	208.871	61.6668		3274.73	137.305	42.0617		3274.73	146.502	58.7208		3274.73	0	0
				3284.73	205.089	60.6103		3284.73	95.3613	36.8769		3284.73	127.656	53.1352		3284.73	0	0
				3294.73	146.949	62.0709		3294.73	161.664	43.3438		3294.73	309.18	68.8297		3294.73	0	0
				3304.72	288.183	69.9273		3304.72	127.348	37.8057		3304.72	98.3379	52.8319		3304.72	0	0
				3314.72	292.204	66.6801		3314.72	109.105	38.8412		3314.72	180.202	64.9594		3314.72	0	0
				3324.72	307.481	65.3507		3324.72	169.667	42.9405		3324.72	183.102	66.0803		3324.72	0	0
				3334.72	327.086	67.6735		3334.72	14.8169	33.9682		3334.72	169.519	61.127		3334.72	0	0
				3344.72	165.786	64.7216		3344.72	102.552	43.1665		3344.72	135.744	62.5882		3344.72	0	0
				3354.72	235.823	66.1877		3354.72	66.5048	35.9155		3354.72	219.824	63.9499		3354.72	0	0
				3364.72	362.281	67.3539		3364.72	83.2744	36.2134		3364.72	1.88716	67.9878		3364.72	0	0
				3374.72	121.899	58.765		3374.72	107.779	42.2564		3374.72	129.745	68.3821		3374.72	0	0
				3384.72	139.358	76.1831		3384.72	53.351	34.0159		3384.72	136.943	63.4172		3384.72	0	0
				3394.72	133.934	64.7632		3394.72	86.1756	42.8599		3394.72	198.901	64.2392		3394.72	0	0
				3404.72	455.615	72.1369		3404.72	101.394	40.4643		3404.72	200.295	68.1368		3404.72	0	0
				3414.72	333.288	60.4902		3414.72	109.54	36.5386		3414.72	270.184	73.7074		3414.72	0	0
				3424.71	420.803	70.5161		3424.71	118.887	43.0737		3424.71	460.446	68.3116		3424.71	0	0
				3434.71	275.823	63.8556		3434.71	200.777	43.3969		3434.71	270.067	58.414		3434.71	0	0
				3444.71	350.896	66.6071		3444.71	170.602	35.8351		3444.71	283.15	69.6556		3444.71	0	0
				3454.71	326.944	70.0317		3454.71	153.459	43.695		3454.71	179.634	55.5564		3454.71	0	0
				3464.71	126.328	58.8493		3464.71	174.933	45.6524		3464.71	322.545	70.3899		3464.71	0	0
				3474.71	201.808	68.5869		3474.71	155.476	44.5083		3474.71	147.294	58.7984		3474.71	0	0
				3484.71	315.789	65.9064		3484.71	148.201	38.5112		3484.71	187.67	60.6198		3484.71	0	0
				3494.71	385.645	76.0519		3494.71	46.3209	37.1359		3494.71	268.729	75.7459		3494.71	0	4.76043e-05
				3504.71	406.181	80.8166		3504.71	203.978	41.5382		3504.71	350.406	72.775		3504.71	0	5.1265e-05
				3514.71	269.562	78.9954		3514.71	165.822	37.173		3514.71	275.462	70.4986		3514.71	1.74013e-17	4.94419e-05
				3524.71	326.767	77.9864		3524.71	136.036	43.8783		3524.71	232.952	70.2137		3524.71	5.2781e-17	4.81294e-05
				3534.71	441.358	84.7368		3534.71	142.378	35.7646		3534.71	276.634	98.7392		3534.71	0	4.84176e-05
				3544.7	237.168	74.9656		3544.7	147.404	34.976		3544.7	313.058	72.9971		3544.7	0	4.89363e-05
				3554.7	603.832	87.1628		3554.7	199.637	44.0559		3554.7	422.8	78.1076		3554.7	4.94348e-15	0.000345502
				3564.7	581.424	79.7281		3564.7	157.064	44.6784		3564.7	225.933	72.7028		3564.7	4.27827e-05	5.73023e-05
				3574.7	489.015	84.0076		3574.7	84.7406	40.5473		3574.7	256.254	73.4269		3574.7	6.0718e-05	5.43597e-05
				3584.7	364.927	76.0401		3584.7	32.5746	35.5553		3584.7	221.15	73.9379		3584.7	0.000136456	6.84626e-05
				3594.7	178.667	74.0311		3594.7	125.708	45.1392		3594.7	114.012	67.4262		3594.7	0.000260109	7.51491e-05
				3604.7	319.237	86.6854		3604.7	64.8061	39.1551		3604.7	404.129	78.5534		3604.7	3.66347e-05	6.9672e-05
				3614.7	410.752	81.5991		3614.7	80.7323	39.1024		3614.7	79.7294	64.7445		3614.7	0.000126333	7.19626e-05
				3624.7	460.047	83.1937		3624.7	11.1471	35.5071		3624.7	199.822	78.2288		3624.7	5.3445e-15	5.56725e-05
				3634.7	321.05	81.6273		3634.7	112.404	45.0776		3634.7	212.081	75.972		3634.7	6.37974e-05	6.98773e-05
				3644.7	375.177	81.6031		3644.7	83.0219	35.8927		3644.7	144.195	74.1054		3644.7	0.000107395	6.878e-05
				3654.7	268.527	78.341		3654.7	94.4032	45.7808		3654.7	315.425	82.4659		3654.7	0.000188653	7.46361e-05
				3664.69	284.951	235.137		3664.69	34.8029	36.8203		3664.69	372.35	79.5448		3664.69	0.000177599	7.29158e-05
				3674.69	663.163	87.6541		3674.69	155.869	45.9227		3674.69	417.91	81.4755		3674.69	1.37037e-10	5.11902e-05
				3684.69	526.239	82.9734		3684.69	156.611	42.2053		3684.69	411.235	80.9163		3684.69	0.00010111	7.31325e-05
				3694.69	612.021	87.7546		3694.69	83.3679	38.2733		3694.69	85.5332	65.1007		3694.69	6.23139e-15	5.67618e-05
				3704.69	209.554	78.9253		3704.69	106.101	47.383		3704.69	398.424	87.5435		3704.69	5.84576e-05	5.64734e-05
				3714.69	263.989	80.1981		3714.69	115.384	47.1394		3714.69	322.53	74.0627		3714.69	5.25046e-05	5.56716e-05
				3724.69	803.408	91.7332		3724.69	204.03	47.7502		3724.69	256.731	75.9201		3724.69	1.01285e-05	7.09385e-05
				3734.69	456.759	83.2952		3734.69	214.072	45.6608		3734.69	172.258	76.0077		3734.69	3.44062e-05	5.69541e-05
				3744.69	530.502	87.1764		3744.69	144.979	39.724		3744.69	240.305	76.6047		3744.69	9.87444e-05	6.98946e-05
				3754.69	548.858	88.6741		3754.69	141.704	41.7798		3754.69	212.979	76.1665		3754.69	0.000167868	7.59447e-05
				3764.69	549.847	85.9603		3764.69	28.7042	39.3755		3764.69	391.403	79.7074		3764.69	0.000137218	7.40475e-05
				3774.69	366.942	84.986		3774.69	111.119	45.3499		3774.69	224.83	71.9469		3774.69	0.000170448	7.58279e-05
				3784.68	284.065	78.2428		3784.68	91.2551	42.8411		3784.68	399.632	111.514		3784.68	8.48994e-11	5.28897e-05
				3794.68	436.282	88.7497		3794.68	106.298	44.673		3794.68	333.335	79.7194		3794.68	4.13333e-05	7.92317e-05
				3804.68	267.005	94.4886		3804.68	265.444	48.8144		3804.68	371.354	77.7177		3804.68	3.58038e-05	7.1918e-05
				3814.68	248.578	82.2298		3814.68	91.8349	41.2524		3814.68	382.858	86.6974		3814.68	2.80346e-05	6.22323e-05
				3824.68	396.885	89.8337		3824.68	154.164	42.2297		3824.68	184.378	72.6368		3824.68	6.02372e-05	7.10989e-05
				3834.68	404.729	100.097		3834.68	179.812	48.3221		3834.68	287.469	85.3567		3834.68	2.4803e-05	7.2704e-05
				3844.68	492.965	88.3128		3844.68	94.3966	38.8374		3844.68	470.705	87.2241		3844.68	0.000107199	7.50329e-05
				3854.68	601.153	88.2728		3854.68	87.4814	48.9079		3854.68	376.926	81.18		3854.68	1.22963e-16	5.4107e-05
				3864.68	640.822	92.8621		3864.68	207.862	50.0404		3864.68	180.767	78.1832		3864.68	6.10884e-05	6.89555e-05
				3874.68	529.057	86.2029		3874.68	81.4987	40.1385		3874.68	437.463	89.021		3874.68	1.31087e-15	9.16173e-05
				3884.68	706.664	92.1993		3884.68	94.2199	41.1266		3884.68	536.951	87.5758		3884.68	1.13148e-15	0.000122392
				3894.68	633.936	92.2104		3894.68	144.787	44.377		3894.68	275.136	74.8617		3894.68	2.77029e-14	6.262e-05
				3904.67	590.779	88.4964		3904.67	226.726	51.3684		3904.67	330.165	78.64		3904.67	4.24732e-05	6.00561e-05
				3914.67	755.346	92.0478		3914.67	201.735	43.6131		3914.67	454.885	87.3785		3914.67	0.000126735	7.74633e-05
				3924.67	777.88	94.4171		3924.67	285.45	51.2221		3924.67	353.458	79.8166		3924.67	5.42325e-16	5.40678e-05
				3934.67	848.694	96.105		3934.67	242.176	45.9179		3934.67	563.591	91.0647		3934.67	1.27394e-05	7.29842e-05
				3944.67	560.371	91.5743		3944.67	102.276	41.7733		3944.67	532.824	81.3345		3944.67	6.65271e-05	6.02292e-05
				3954.67	828.666	99.8448		3954.67	272.18	51.5909		3954.67	483.47	93.0264		3954.67	3.94057e-05	7.34554e-05
				3964.67	888.523	93.7524		3964.67	200.195	43.8571		3964.67	589.839	85.1034		3964.67	5.88262e-05	7.44639e-05
				3974.67	932.093	98.9673		3974.67	347.304	52.22		3974.67	280.318	76.7789		3974.67	6.88172e-05	7.58247e-05
				3984.67	649.162	91.6763		3984.67	285.67	48.9045		3984.67	326.458	88.9919		3984.67	7.25244e-05	6.31868e-05
				3994.67	709.286	93.3304		3994.67	386.358	51.3949		3994.67	411.999	88.8307		3994.67	9.17736e-05	7.65211e-05
				4004.67	614.861	92.9901		4004.67	188.849	41.4883		4004.67	431.445	80.8867		4004.67	4.12349e-16	5.84613e-05
				4014.67	541.021	92.6118		4014.67	304.06	51.609		4014.67	429.073	90.4213		4014.67	5.76972e-05	7.19303e-05
				4024.66	511.126	93.7992		4024.66	148.437	45.0846		4024.66	237.681	79.3296		4024.66	1.98606e-15	5.90025e-05
				4034.66	508.497	91.9711		4034.66	98.1833	40.3687		4034.66	310.176	87.2869		4034.66	2.90425e-06	0.00021715
				4044.66	783.46	92.8688		4044.66	234.095	51.4621		4044.66	214.682	78.0585		4044.66	3.86602e-05	6.46046e-05
				4054.66	729.459	96.9128		4054.66	59.0236	42.7932		4054.66	241.979	78.0506		4054.66	0.000101089	7.68558e-05
				4064.66	726.479	94.7345		4064.66	15.5299	41.2156		4064.66	396.867	91.9416		4064.66	6.18896e-05	7.8704e-05
				4074.66	587.268	91.7752		4074.66	185.528	48.7895		4074.66	319.753	83.54		4074.66	7.09012e-05	7.64443e-05
				4084.66	364.179	88.2767		4084.66	142.068	45.3451		4084.66	487.787	95.9504		4084.66	3.91511e-05	6.373e-05
				4094.66	480.394	96.0486		4094.66	133.856	49.9294		4094.66	383.328	82.8636		4094.66	2.45724e-14	0.000317986
				4104.66	715.26	98.5115		4104.66	184.567	51.8029		4104.66	234.187	79.5697		4104.66	5.25347e-06	0.000134204
				4114.66	611.841	96.1186		4114.66	237.135	51.8969		4114.66	293.566	106.058		4114.66	9.47194e-05	7.85946e-05
				4124.66	501.503	94.7927		4124.66	128.938	44.755		4124.66	511.495	91.5219		4124.66	2.95838e-05	7.67014e-05
				4134.66	593.503	94.8699		4134.66	261.489	50.5482		4134.66	439.245	87.625		4134.66	3.37393e-05	7.59837e-05
				4144.65	470.287	91.8727		4144.65	117.472	48.1171		4144.65	547.324	89.9187		4144.65	8.81607e-17	5.71894e-05
				4154.65	464.6	101.113		4154.65	103.129	45.4047		4154.65	536.886	90.7556		4154.65	2.73353e-05	7.73977e-05
				4164.65	789.477	104.383		4164.65	268.227	53.695		4164.65	368.811	82.4806		4164.65	2.36249e-05	0.000110914
				4174.65	607.823	90.6236		4174.65	318.273	52.9624		4174.65	539.868	96.9432		4174.65	1.28028e-09	7.51963e-05
				4184.65	395.817	95.7633		4184.65	103.107	42.3066		4184.65	296.207	84.055		4184.65	1.60651e-16	6.38004e-05
				4194.65	605.148	102.318		4194.65	265.004	54.7984		4194.65	600.924	93.6178		4194.65	7.43851e-05	6.57385e-05
				4204.65	555.921	99.389		4204.65	151.119	45.7236		4204.65	514.588	89.3811		4204.65	8.33589e-06	6.00826e-05
				4214.65	458.562	96.3238		4214.65	224.104	55.148		4214.65	464.521	87.6645		4214.65	5.89777e-05	8.14328e-05
				4224.65	493.636	94.0995		4224.65	216.535	45.0242		4224.65	415.723	91.2485		4224.65	1.97762e-16	5.95385e-05
				4234.65	727.06	105.668		4234.65	135.476	49.2634		4234.65	514.745	91.8759		4234.65	1.18109e-05	6.63004e-05
				4244.65	491.296	93.1486		4244.65	151.866	48.1082		4244.65	389.373	84.3927		4244.65	7.13599e-05	7.89042e-05
				4254.65	717.98	104.271		4254.65	275.922	54.9843		4254.65	444.49	94.189		4254.65	2.50966e-05	7.72103e-05
				4264.64	655.41	104.695		4264.64	161.015	44.3055		4264.64	590.359	94.0981		4264.64	7.15161e-06	6.17172e-05
				4274.64	682.954	97.5668		4274.64	214.891	52.7572		4274.64	754.571	99.0581		4274.64	5.05215e-16	6.19204e-05
				4284.64	448.64	95.2921		4284.64	293.297	54.0459		4284.64	258.474	78.2972		4284.64	6.47317e-05	0.00106461
				4294.64	533.235	97.3137		4294.64	259.05	46.2099		4294.64	368.797	94.8929		4294.64	4.7875e-05	6.69832e-05
				4304.64	767.495	98.3896		4304.64	160.094	44.7288		4304.64	191.395	84.4952		4304.64	1.52121e-05	6.09455e-05
				4314.64	252.059	95.1511		4314.64	202.318	54.0594		4314.64	211.04	87.5959		4314.64	0.000131519	8.2552e-05
				4324.64	673.341	101.969		4324.64	170.982	45.0351		4324.64	455.276	94.1024		4324.64	1.63947e-13	7.00546e-05
				4334.64	458.586	91.5051		4334.64	240.721	54.0533		4334.64	560.681	93.4716		4334.64	2.98686e-05	7.08583e-05
				4344.64	427.51	95.5824		4344.64	268.326	54.3839		4344.64	407.39	85.4327		4344.64	0.000176758	8.64672e-05
				4354.64	529.671	97.9516		4354.64	242.653	47.2123		4354.64	431.056	97.6576		4354.64	0.000254077	8.88374e-05
				4364.64	722.047	103.211		4364.64	136.639	49.4813		4364.64	386.376	90.0421		4364.64	5.41653e-05	8.21029e-05
				4374.64	650.502	98.1181		4374.64	231.573	51.1331		4374.64	412.612	93.893		4374.64	5.03392e-05	6.96287e-05
				4384.63	717.856	98.0288		4384.63	379.125	55.2371		4384.63	513.856	94.7167		4384.63	1.93213e-05	6.84133e-05
				4394.63	1109.88	103.291		4394.63	417.739	50.6503		4394.63	792.63	96.9597		4394.63	3.83257e-05	8.16752e-05
				4404.63	1496.96	107.767		4404.63	472.435	55.8091		4404.63	1157.53	107.466		4404.63	8.40137e-05	8.2897e-05
				4414.63	2331.2	111.304		4414.63	725.811	57.7268		4414.63	1422.21	104.787		4414.63	6.39632e-05	0.000261662
				4424.63	2378.27	108.494		4424.63	534.285	50.002		4424.63	1850.66	109.281		4424.63	0.000202687	8.69646e-05
				4434.63	3032.11	113.351		4434.63	753.562	57.924		4434.63	1847.95	99.2609		4434.63	9.9123e-15	6.58613e-05
				4444.63	3051	110.45		4444.63	765.905	56.2459		4444.63	1537.04	95.3432		4444.63	3.23194e-05	8.32579e-05
				4454.63	3263.2	115.529		4454.63	932.245	59.9175		4454.63	1355.36	98.359		4454.63	2.77392e-05	0.000108442
				4464.63	3387.83	112.323		4464.63	812.203	53.2641		4464.63	1672.71	105.733		4464.63	9.10145e-15	6.42661e-05
				4474.63	3001.75	112.645		4474.63	821.43	57.0284		4474.63	1635.17	99.1255		4474.63	9.45331e-05	7.50107e-05
				4484.63	2936.33	109.958		4484.63	591.842	51.6341		4484.63	1503.58	99.7069		4484.63	1.93604e-05	8.64696e-05
				4494.63	2201.18	106.258		4494.63	554.537	55.5314		4494.63	914.545	91.709		4494.63	0.000107583	0.000535772
				4504.62	1674.3	105.239		4504.62	492.985	51.6882		4504.62	1034.28	104.883		4504.62	9.9293e-05	0.000388697
				4514.62	1054.83	99.6889		4514.62	318.067	49.9597		4514.62	669.396	94.0443		4514.62	0.000117789	6.89746e-05
				4524.62	1114.19	105.988		4524.62	138.62	48.223		4524.62	564.276	91.9673		4524.62	5.00197e-06	6.74669e-05
				4534.62	732.522	97.506		4534.62	195.893	53.3649		4534.62	623.976	94.5325		4534.62	7.45448e-05	8.57516e-05
				4544.62	490.012	96.0452		4544.62	126.567	51.1698		4544.62	148.564	81.7473		4544.62	1.14691e-14	0.000155505
				4554.62	280.248	112.387		4554.62	241.985	55.6934		4554.62	1.49129e-07	78.5595		4554.62	7.65609e-05	7.31244e-05
				4564.62	541.009	106.732		4564.62	129.837	50.1109		4564.62	476.8	102.075		4564.62	4.62155e-15	0.000115248
				4574.62	355.915	97.9378		4574.62	272.961	53.9075		4574.62	410.135	94.5723		4574.62	0.000203093	9.75284e-05
				4584.62	469.102	105.018		4584.62	13.1083	44.941		4584.62	228.111	88.6848		4584.62	1.65362e-14	9.2719e-05
				4594.62	457.922	100.97		4594.62	12.2874	46.2454		4594.62	306.585	91.6347		4594.62	0.000110709	9.41938e-05
				4604.62	553.204	104.135		4604.62	151.834	52.7919		4604.62	452.531	98.6016		4604.62	4.01384e-16	7.69864e-05
				4614.62	473.214	100.588		4614.62	35.0508	46.5128		4614.62	429.807	96.8451		4614.62	1.79784e-17	6.78994e-05
				4624.61	391.009	101.664		4624.61	52.8944	48.2222		4624.61	262.544	89.8494		4624.61	7.80683e-05	9.35865e-05
				4634.61	511.13	107.673		4634.61	7.65378e-10	44.7754		4634.61	274.799	93.7784		4634.61	7.65113e-05	0.000142439
				4644.61	327.079	97.4307		4644.61	34.9163	47.0028		4644.61	376.288	100.624		4644.61	4.35926e-05	7.49771e-05
				4654.61	451.166	102.382		4654.61	180.551	55.4413		4654.61	181.394	89.4269		4654.61	1.15437e-12	6.92558e-05
				4664.61	601.703	108.594		4664.61	27.8363	48.0803		4664.61	202.442	95.1844		4664.61	1.32551e-14	9.5855e-05
				4674.61	549.833	108.292		4674.61	52.4016	52.38		4674.61	729.988	109.5		4674.61	1.93723e-16	7.52047e-05
				4684.61	549.206	104.884		4684.61	85.9735	58.4232		4684.61	399.627	95.952		4684.61	8.66163e-05	7.53509e-05
				4694.61	624.572	109.467		4694.61	78.5788	51.8389		4694.61	415.582	100.264		4694.61	5.78251e-14	6.87986e-05
				4704.61	436.464	100.344		4704.61	215.106	62.8019		4704.61	208.434	98.54		4704.61	0	6.8216e-05
				4714.61	580.236	112.573		4714.61	283.53	58.2495		4714.61	360.109	98.945		4714.61	2.45868e-06	8.08783e-05
				4724.61	262.245	96.5928		4724.61	144.481	51.7648		4724.61	245.342	91.5441		4724.61	0.000172357	9.8036e-05
				4734.61	278.271	150.156		4734.61	127.802	54.1726		4734.61	293.311	96.3392		4734.61	0.000138181	9.36557e-05
				4744.6	636.404	109.467		4744.6	102.277	49.5631		4744.6	295.997	100.879		4744.6	1.43842e-05	6.93542e-05
				4754.6	259.973	104.932		4754.6	73.3201	51.0307		4754.6	291.911	96.7376		4754.6	5.64791e-05	7.57203e-05
				4764.6	563.806	109.845		4764.6	169.152	62.2547		4764.6	247.051	100.608		4764.6	4.80257e-05	0.000120121
				4774.6	492.766	110.007		4774.6	64.2283	49.4582		4774.6	308.181	98.6202		4774.6	5.31397e-05	8.69598e-05
				4784.6	415.901	493.276		4784.6	32.7167	59.4513		4784.6	204.045	96.2265		4784.6	1.42921e-15	7.95593e-05
				4794.6	435.278	102.49		4794.6	87.6759	54.6396		4794.6	307.301	98.789		4794.6	4.51909e-05	7.83785e-05
				4804.6	497.738	108.735		4804.6	58.2511	53.5083		4804.6	286.285	91.0075		4804.6	0.000131861	0.000195758
				4814.6	203.321	106.795		4814.6	87.0389	51.7579		4814.6	177.689	96.1637		4814.6	2.52504e-14	7.53587e-05
				4824.6	457.783	109.699		4824.6	106.455	62.1501		4824.6	255.061	98.1338		4824.6	1.79784e-17	7.52966e-05
				4834.6	149.959	97.5496		4834.6	3.53237e-08	47.8368		4834.6	375.474	97.2648		4834.6	5.79394e-05	8.58918e-05
				4844.6	440.409	106.983		4844.6	159.983	62.9999		4844.6	148.884	92.3111		4844.6	0.000146055	9.68571e-05
				4854.6	368.37	116.792		4854.6	43.8508	50.676		4854.6	265.416	100.809		4854.6	0.000238491	0.000102802
				4864.59	269.734	102.106		4864.59	64.1704	66.5235		4864.59	289.321	96.2892		4864.59	3.01587e-05	9.62525e-05
				4874.59	382.77	100.663		4874.59	141.793	54.2694		4874.59	481.295	113.789		4874.59	8.88573e-05	8.29254e-05
				4884.59	327.605	107.039		4884.59	171.889	55.4876		4884.59	402.684	103.673		4884.59	7.88452e-14	7.48008e-05
				4894.59	472.318	110.855		4894.59	92.1165	56.0464		4894.59	414.263	99.3708		4894.59	3.62981e-05	7.83998e-05
				4904.59	487.139	111.473		4904.59	66.3369	58.6831		4904.59	157.482	96.9361		4904.59	1.43648e-05	7.58123e-05
				4914.59	372.126	106.196		4914.59	287.066	64.7304		4914.59	313.653	97.258		4914.59	6.09536e-13	0.000243718
				4924.59	266.358	111.724		4924.59	23.6683	51.4121		4924.59	361.882	128.064		4924.59	5.22183e-05	9.74171e-05
				4934.59	319.143	104.592		4934.59	195.729	64.8839		4934.59	77.022	89.8435		4934.59	1.03477e-14	0.000132168
				4944.59	765.355	117.901		4944.59	251.247	59.4387		4944.59	529.286	120.713		4944.59	2.04728e-05	7.9757e-05
				4954.59	473.803	116.979		4954.59	122.336	60.6225		4954.59	436.629	107.277		4954.59	3.48026e-17	7.73548e-05
				4964.59	275.509	108.257		4964.59	157.455	52.4391		4964.59	610.893	114.483		4964.59	1.77138e-15	0.000106556
				4974.59	406.862	113.569		4974.59	74.9359	57.6972		4974.59	566.652	108.573		4974.59	1.943e-16	7.70902e-05
				4984.58	482.931	126.709		4984.58	116.892	65.5769		4984.58	311.659	107.348		4984.58	4.52076e-05	8.4338e-05
				4994.58	326.757	109.93		4994.58	85.6739	52.8043		4994.58	472.895	109.002		4994.58	2.2945e-05	0.000139256
				5004.58	277.017	107.491		5004.58	72.4739	58.6327		5004.58	421.627	105.595		5004.58	2.39437e-05	0.000100592
				5014.58	391.707	114.89		5014.58	174.39	61.5825		5014.58	240.102	95.5836		5014.58	0.000126798	0.000103744
				5024.58	235.21	122.504		5024.58	252.011	66.095		5024.58	457.423	107.17		5024.58	0.000106856	0.000100085
				5034.58	539.796	117.249		5034.58	228.003	57.8326		5034.58	342.348	106.81		5034.58	7.01157e-16	7.52469e-05
				5044.58	493.658	116.732		5044.58	191.915	53.3993		5044.58	337.015	102.553		5044.58	1.67238e-05	8.03331e-05
				5054.58	563.116	114.84		5054.58	130.355	54.9893		5054.58	397.328	112.703		5054.58	8.23444e-05	0.000100378
				5064.58	466.211	168.574		5064.58	116.073	66.1775		5064.58	344.272	106.154		5064.58	9.96197e-05	0.000600728
				5074.58	455.465	118.23		5074.58	136.108	60.2663		5074.58	439.938	113.625		5074.58	2.07265e-05	0.0001144
				5084.58	434.738	234.221		5084.58	56.8172	56.6602		5084.58	266.909	102.953		5084.58	0.000188247	0.000110551
				5094.58	769.281	127.037		5094.58	110.514	60.6232		5094.58	283.743	112.287		5094.58	5.73743e-05	0.000428663
				5104.57	477.788	111.299		5104.57	117.329	57.6169		5104.57	84.6221	97.2682		5104.57	8.79268e-05	0.000104028
				5114.57	332.308	109.557		5114.57	224.128	68.2695		5114.57	356.62	111.193		5114.57	1.86309e-15	7.99071e-05
				5124.57	472.675	117.648		5124.57	227.435	63.6615		5124.57	218.593	104.065		5124.57	9.64305e-05	8.32863e-05
				5134.57	565.458	120.343		5134.57	166.091	58.4031		5134.57	290.29	105.24		5134.57	4.03992e-05	0.000152354
				5144.57	576.21	112.578		5144.57	280.097	64.7972		5144.57	208.055	104.633		5144.57	4.51901e-05	8.13173e-05
				5154.57	495.028	125.152		5154.57	224.894	66.4391		5154.57	199.49	102.75		5154.57	1.74863e-05	7.93482e-05
				5164.57	453.325	120.379		5164.57	235.587	57.2864		5164.57	265.612	109.076		5164.57	0.000163675	0.000106282
				5174.57	231.661	112.004		5174.57	221.271	65.9334		5174.57	278.833	120.74		5174.57	0.000169327	0.000109353
				5184.57	290.244	110.487		5184.57	294.68	65.0026		5184.57	318.282	115.778		5184.57	6.18769e-05	8.25088e-05
				5194.57	320.02	192.21		5194.57	287.484	66.3872		5194.57	418.101	113.149		5194.57	0.000151216	0.000107152
				5204.57	177.959	106.738		5204.57	113.072	56.0343		5204.57	145.23	99.859		5204.57	4.15778e-05	0.000222012
				5214.57	403.923	122.024		5214.57	239.811	71.0309		5214.57	165.26	104.334		5214.57	9.45429e-14	8.28803e-05
				5224.56	154.448	115.256		5224.56	85.1918	60.2652		5224.56	224.83	103.534		5224.56	1.36447e-06	8.09017e-05
				5234.56	332.791	120.954		5234.56	150.769	60.6947		5234.56	922.753	133.149		5234.56	0.000180715	0.000109933
				5244.56	230.516	226409		5244.56	101.679	63.4222		5244.56	372.369	107.02		5244.56	5.72106e-14	0.00010164
				5254.56	258.033	131.677		5254.56	161.732	64.7916		5254.56	256.857	107.62		5254.56	8.00163e-05	9.74688e-05
				5264.56	268.194	117.05		5264.56	387.415	73.5907		5264.56	232.905	112.67		5264.56	4.9228e-05	8.44694e-05
				5274.56	371.771	121.033		5274.56	244.119	60.4023		5274.56	262.022	110.186		5274.56	9.20262e-05	8.68561e-05
				5284.56	700.002	294.262		5284.56	258.313	72.2094		5284.56	417.175	148.008		5284.56	0.000232484	0.000114665
				5294.56	432.356	113.076		5294.56	367.665	68.438		5294.56	484.487	115.445		5294.56	6.7612e-05	0.00235091
				5304.56	614.912	198377		5304.56	162.899	62.1686		5304.56	499.692	122.624		5304.56	0.00021826	0.000114996
				5314.56	273.359	118.691		5314.56	103.241	59.6781		5314.56	347.833	108.777		5314.56	2.69676e-16	0.000142447
				5324.56	81.1699	105.488		5324.56	321.747	73.7146		5324.56	362.755	112.76		5324.56	4.47617e-15	9.94185e-05
				5334.56	509.779	137.33		5334.56	45.7089	57.7502		5334.56	290.71	115.628		5334.56	1.21499e-14	0.00018775
				5344.55	264.484	118.234		5344.55	249.909	71.7548		5344.55	502.589	121.91		5344.55	4.89765e-05	8.92022e-05
				5354.55	577.433	134.5		5354.55	259.85	65.1708		5354.55	405.405	137.372		5354.55	0.000144759	0.000103644
				5364.55	495.618	130.083		5364.55	152.846	59.4151		5364.55	205.988	108.354		5364.55	4.35582e-05	8.98449e-05
				5374.55	392.453	202.671		5374.55	282.495	75.208		5374.55	457.548	192.829		5374.55	9.33483e-06	0.000108603
				5384.55	251.836	119.778		5384.55	214.967	70.4125		5384.55	382.532	127.577		5384.55	3.68313e-16	8.53313e-05
				5394.55	271.974	144.208		5394.55	125.343	64.141		5394.55	353.556	129.107		5394.55	9.60396e-05	0.000115464
				5404.55	687.58	131.868		5404.55	234.294	66.5807		5404.55	489.071	124.905		5404.55	9.60535e-06	8.61585e-05
				5414.55	564.875	133.606		5414.55	330.254	74.1109		5414.55	90.7034	162.308		5414.55	1.01485e-05	8.70916e-05
				5424.55	563.305	126.666		5424.55	285.623	65.0008		5424.55	180.556	115.013		5424.55	6.38633e-05	8.89827e-05
				5434.55	558.276	131.139		5434.55	182.803	64.4349		5434.55	491.954	128.685		5434.55	7.74171e-05	0.000101003
				5444.55	429.161	395.623		5444.55	98.2381	66.3098		5444.55	428.548	118.668		5444.55	9.02351e-05	9.19169e-05
				5454.55	568.356	134.091		5454.55	3.02863e-05	59.0678		5454.55	525.715	129.557		5454.55	2.20224e-12	9.16923e-05
				5464.54	437.502	129.63		5464.54	168.729	76.3366		5464.54	422.226	121.762		5464.54	0.000144368	0.000122602
				5474.54	420.191	129.984		5474.54	147.945	65.3176		5474.54	334.764	118.021		5474.54	3.7045e-05	9.28878e-05
				5484.54	392.094	124.509		5484.54	127.332	64.1182		5484.54	179.446	116.257		5484.54	0.00021311	0.000118835
				5494.54	159.083	125.537		5494.54	43.274	62.1182		5494.54	680.171	127.616		5494.54	0.000304903	0.000123322
				5504.54	923.79	142.744		5504.54	113.04	61.8672		5504.54	236.741	124.727		5504.54	4.18785e-16	9.04743e-05
				5514.54	789.49	133.59		5514.54	46.6266	61.9348		5514.54	214.161	115.79		5514.54	3.59568e-17	9.17452e-05
				5524.54	438.65	134.015		5524.54	65.2079	63.1006		5524.54	222.469	115.911		5524.54	9.55073e-06	0.000183106
				5534.54	403.18	149.879		5534.54	74.0444	70.8934		5534.54	142.754	111.055		5534.54	3.0608e-14	0.000266296
				5544.54	281.936	135.213		5544.54	89.091	67.6248		5544.54	57.0094	110.273		5544.54	1.24117e-16	0.000108818
				5554.54	296.841	128.209		5554.54	261.712	78.3496		5554.54	311.347	132.032		5554.54	0.000107499	0.000118383
				5564.54	390.148	141.079		5564.54	159.882	67.7886		5564.54	427.038	132.669		5564.54	2.9869e-05	9.59763e-05
				5574.54	545.01	135.63		5574.54	185.676	63.631		5574.54	454.689	129.614		5574.54	2.18578e-05	0.000128089
				5584.53	485.957	135.231		5584.53	105.39	74.7249		5584.53	390.121	122.485		5584.53	0.00012481	0.000122927
				5594.53	510.683	140.438		5594.53	228.604	66.6445		5594.53	333.322	123.386		5594.53	0.000141496	0.000123699
				5604.53	322.291	126.165		5604.53	385.997	81.2293		5604.53	655.435	137.5		5604.53	0.000128977	0.000121972
				5614.53	326.863	129.814		5614.53	186.91	68.7102		5614.53	569.119	124.513		5614.53	0.000141719	9.93784e-05
				5624.53	196.173	128.84		5624.53	115.828	66.7919		5624.53	370.682	123.403		5624.53	1.60132e-05	0.000239064
				5634.53	350.081	139.921		5634.53	293.299	79.6184		5634.53	523.035	127.183		5634.53	2.5112e-16	0.000103892
				5644.53	176.787	174.333		5644.53	220.546	67.2527		5644.53	728.349	141.411		5644.53	0.000208666	0.000126419
				5654.53	438.679	137.045		5654.53	95.0074	72.8659		5654.53	496.362	129.013		5654.53	5.02523e-05	0.000126319
				5664.53	412.78	131.939		5664.53	160.195	72.4603		5664.53	484.89	129.131		5664.53	5.9271e-16	9.39104e-05
				5674.53	370.673	139.047		5674.53	110.949	166.641		5674.53	499.448	133.52		5674.53	8.79516e-05	0.00151934
				5684.53	897.017	156.403		5684.53	47.4919	68.3961		5684.53	432.797	128.154		5684.53	7.73452e-05	9.75637e-05
				5694.53	311.683	133.618		5694.53	35.2761	67.2377		5694.53	359.838	127.124		5694.53	0.000236219	0.00010261
				5704.52	330.742	400.565		5704.52	185.536	72.4548		5704.52	228.557	120.928		5704.52	0.000104043	0.000189893
				5714.52	568.294	141.289		5714.52	254.184	75.0965		5714.52	384.195	137.774		5714.52	8.75227e-05	0.000133708
				5724.52	246.281	140.927		5724.52	268.847	74.9359		5724.52	736.097	142.034		5724.52	4.80972e-05	9.95884e-05
				5734.52	434.528	145.518		5734.52	33.7473	65.6828		5734.52	381.796	123.564		5734.52	7.31202e-14	9.5188e-05
				5744.52	446.315	137.994		5744.52	144.25	72.4204		5744.52	692.4	143.475		5744.52	0	9.51354e-05
				5754.52	589.676	201.854		5754.52	324.043	72.8506		5754.52	345.227	124.46		5754.52	3.56308e-05	0.00010243
				5764.52	199.12	166.546		5764.52	24.7705	67.7993		5764.52	625.162	143.437		5764.52	7.09715e-06	0.00029248
				5774.52	559.043	154.952		5774.52	98.3809	68.3313		5774.52	309.234	127.475		5774.52	5.32539e-05	0.000100697
				5784.52	509.538	145.976		5784.52	91.6681	76.363		5784.52	755.074	149.67		5784.52	1.88288e-14	9.82381e-05
				5794.52	281.064	138.486		5794.52	254.704	84.4239		5794.52	425.17	131.341		5794.52	5.05826e-05	0.000148207
				5804.52	625.774	147.375		5804.52	1.10853e-06	65.9742		5804.52	620.214	141.714		5804.52	0.000311025	0.000139627
				5814.52	675.724	148.479		5814.52	247.858	85.0565		5814.52	742.992	143.273		5814.52	0.000118352	0.000132002
				5824.51	457.993	145.166		5824.51	217.278	74.6236		5824.51	415.744	130.006		5824.51	0.00021228	0.000137115
				5834.51	411.653	138.924		5834.51	100.382	75.0602		5834.51	377.583	134.648		5834.51	6.15913e-05	0.000102264
				5844.51	1065.86	157.047		5844.51	37.0547	75.2486		5844.51	468.097	133.676		5844.51	0.000114148	0.000105068
				5854.51	909.951	156.18		5854.51	12.843	70.2294		5854.51	370.357	141.891		5854.51	3.16127e-05	0.000135259
				5864.51	192.513	141.213		5864.51	2.10755e-11	67.8428		5864.51	271.858	127.756		5864.51	2.11827e-05	0.000143436
				5874.51	503.537	147.954		5874.51	5.96829e-09	69.1876		5874.51	1113.42	157.318		5874.51	0.000203524	0.000140661
				5884.51	785.107	150.807		5884.51	88.5751	71.1829		5884.51	765.029	137.591		5884.51	2.95376e-05	0.000105502
				5894.51	856.914	151.847		5894.51	135.551	78.5655		5894.51	555.29	139.508		5894.51	9.77088e-14	0.000105739
				5904.51	539.73	156.731		5904.51	539.958	87.4238		5904.51	874.739	153.83		5904.51	9.26945e-05	0.000229581
				5914.51	330.569	139.894		5914.51	300.535	82.9343		5914.51	397.811	137.567		5914.51	1.69394e-05	0.00010652
				5924.51	678.253	153.959		5924.51	92.4412	74.9591		5924.51	457.83	153.005		5924.51	0.000216192	0.000135794
				5934.51	838.426	155.898		5934.51	141.1	74.2191		5934.51	886.938	148.429		5934.51	0.000237517	0.000110946
				5944.5	680.576	152.885		5944.5	54.6913	71.7748		5944.5	244.388	127.88		5944.5	0.000103917	0.000106007
				5954.5	622.864	148.428		5954.5	152.913	83.7694		5954.5	469.757	151.026		5954.5	0.000327428	0.00014066
				5964.5	374.407	153.007		5964.5	88.9924	76.2744		5964.5	306.987	141.328		5964.5	8.45897e-05	0.000143482
				5974.5	923.102	159.65		5974.5	301.303	76.8694		5974.5	532.375	142.493		5974.5	5.022e-05	0.000138754
				5984.5	676.356	185.565		5984.5	187.8	73.1631		5984.5	482.36	139.888		5984.5	7.07854e-05	0.000109568
				5994.5	1025.45	322.118		5994.5	174.943	91.085		5994.5	606.098	149.489		5994.5	5.01438e-05	0.000159833
				6004.5	973.863	157.468		6004.5	273.717	77.079		6004.5	375.517	142.876		6004.5	0.000273384	0.000546351
				6014.5	291.235	145.5		6014.5	286.19	84.0533		6014.5	541.463	218.58		6014.5	0.000256292	0.000226807
				6024.5	461.392	157.108		6024.5	218.351	83.108		6024.5	589.734	150.091		6024.5	0.000695327	0.000213613
				6034.5	817.567	156.823		6034.5	172.614	78.0794		6034.5	283.471	135.779		6034.5	0.000518791	0.000190263
				6044.5	733.352	157.586		6044.5	12.2109	74.2062		6044.5	972.035	161.448		6044.5	0.000533995	0.000195174
				6054.5	423.909	222.045		6054.5	249.091	91.9744		6054.5	386.587	169.307		6054.5	0.000272855	0.000175448
				6064.49	314.209	155.607		6064.49	374.292	86.0814		6064.49	472.737	151.564		6064.49	0.000268988	0.000176352
				6074.49	297.593	157.69		6074.49	396.084	84.798		6074.49	353.377	145.34		6074.49	2.87234e-05	0.00016744
				6084.49	516.425	160.368		6084.49	290.854	83.0913		6084.49	768.553	180.225		6084.49	0.000271143	0.000214548
				6094.49	490.583	153.899		6094.49	86.4595	75.9894		6094.49	632.266	149.01		6094.49	0.000266141	0.000200129
				6104.49	306.114	291.043		6104.49	252.698	93.9586		6104.49	730.083	154.624		6104.49	6.3318e-05	0.00021649
				6114.49	567.095	165.135		6114.49	376.401	92.8531		6114.49	510.996	148.59		6114.49	0.000602511	0.000209394
				6124.49	519.372	231.038		6124.49	70.1683	82.9548		6124.49	302.008	148.04		6124.49	0.000163667	0.000173154
				6134.49	731.239	166.125		6134.49	301.001	95.7499		6134.49	219.066	140.319		6134.49	0.000331192	0.000205494
				6144.49	452.474	161.183		6144.49	194.276	78.8462		6144.49	327.968	157.888		6144.49	0.0001917	0.000197418
				6154.49	717.458	160.399		6154.49	246.048	94.6049		6154.49	330.169	145.475		6154.49	7.59228e-13	0.000247241
				6164.49	256.913	750.876		6164.49	286.297	81.7911		6164.49	586.03	149.277		6164.49	0.000496658	0.000298489
				6174.49	654.923	168.591		6174.49	88.5745	81.5343		6174.49	639.484	155.656		6174.49	0.000614888	0.000239667
				6184.48	644.809	162.564		6184.48	281.434	96.0579		6184.48	426.995	147.106		6184.48	0.000133517	0.000185212
				6194.48	617.397	210.393		6194.48	275.787	85.69		6194.48	487.381	158.066		6194.48	0.000126935	0.000215202
				6204.48	608.988	165.697		6204.48	270.156	85.9438		6204.48	1308.26	174.342		6204.48	0.000310584	0.000193388
				6214.48	358.304	157.64		6214.48	96.8796	78.6395		6214.48	896.035	150.103		6214.48	0.000242091	0.000202246
				6224.48	243.83	161.851		6224.48	2.56402e-07	76.4155		6224.48	884.078	160.707		6224.48	0.000449632	0.000227779
				6234.48	316.226	179.275		6234.48	67.223	79.7097		6234.48	417.067	141.681		6234.48	0.000390891	0.000214987
				6244.48	814.442	167.618		6244.48	224.649	96.7891		6244.48	255.514	148.35		6244.48	0.000695068	0.000214147
				6254.48	1013.83	177.305		6254.48	139.538	80.7451		6254.48	499.734	157.873		6254.48	0.000414087	0.000208759
				6264.48	687.881	174.059		6264.48	51.4419	84.5902		6264.48	841.676	159.038		6264.48	0.000168484	0.000201184
				6274.48	734.395	169.698		6274.48	119.499	119.966		6274.48	535.552	144.48		6274.48	0.000519487	0.00022011
				6284.48	728.126	174.893		6284.48	334.684	86.585		6284.48	608.707	163.64		6284.48	0.000528483	0.000234279
				6294.48	600.007	1419.63		6294.48	220.592	94.4973		6294.48	369.223	153.924		6294.48	0.000148805	0.000244167
				6304.47	778.039	245.158		6304.47	209.804	87.7335		6304.47	332.506	150.799		6304.47	0.000143913	0.00019911
				6314.47	629.655	176.024		6314.47	343.806	88.8033		6314.47	287.873	149.152		6314.47	0.000540924	0.000237942
				6324.47	642.615	178.174		6324.47	342.178	94.0572		6324.47	263.781	149.456		6324.47	0.000272387	0.00025343
				6334.47	448.701	167.215		6334.47	213.615	88.1008		6334.47	392.33	158.197		6334.47	0.000276832	0.000218173
				6344.47	460.012	177.741		6344.47	408.558	93.5257		6344.47	330.416	154.201		6344.47	0.00011858	0.0002197
				6354.47	556.234	179.401		6354.47	352.2	95.188		6354.47	644.943	176.712		6354.47	0.00021102	0.000215041
				6364.47	322.498	172.402		6364.47	323.029	98.2505		6364.47	553.699	169.498		6364.47	0.000315628	0.000216394
				6374.47	786.606	183.445		6374.47	392.535	89.5795		6374.47	798.382	167.505		6374.47	0.000294399	0.000231307
				6384.47	957.659	189.99		6384.47	296.846	90.446		6384.47	284.152	144.867		6384.47	0.000163925	0.000213378
				6394.47	531.804	171.539		6394.47	454.905	100.328		6394.47	682.287	174.62		6394.47	0.000264949	0.000208237
				6404.47	242.451	206.607		6404.47	197.851	86.522		6404.47	485.059	160.34		6404.47	9.61845e-05	0.000213783
				6414.47	546.479	196.925		6414.47	9.65111	192.697		6414.47	250.575	170.825		6414.47	0.000241113	0.000201485
				6424.46	553.27	180.045		6424.46	300.535	101.984		6424.46	366.583	168.603		6424.46	8.5249e-05	0.000194842
				6434.46	417.212	263.59		6434.46	62.0949	85.8839		6434.46	541.696	170.606		6434.46	0.000112574	0.000205222
				6444.46	504.962	179.192		6444.46	219.876	96.1378		6444.46	465.388	170.739		6444.46	7.21418e-05	0.000223085
				6454.46	822.973	198.778		6454.46	422.728	94.8529		6454.46	778.302	175.61		6454.46	0.000306742	0.000225005
				6464.46	643.233	198.355		6464.46	451.87	93.6002		6464.46	498.68	167.93		6464.46	0.0001864	0.00022243
				6474.46	740.07	187.829		6474.46	163.405	112.021		6474.46	991.703	179.407		6474.46	0.00057423	0.000236957
				6484.46	604.524	179.851		6484.46	198.175	96.121		6484.46	554.402	178.169		6484.46	8.87459e-05	0.000478689
				6494.46	437.08	178.264		6494.46	185.624	94.6311		6494.46	792.972	178.349		6494.46	0.000524199	0.000232245
				6504.46	759.358	186.196		6504.46	117.671	88.0637		6504.46	562.29	166.124		6504.46	0.000149853	0.000200274
				6514.46	600.062	180.648		6514.46	372.97	109.856		6514.46	652.793	180.273		6514.46	0.000536553	0.000237492
				6524.46	499.232	178.657		6524.46	1.29087e-07	84.8697		6524.46	379.947	163.987		6524.46	0.000187703	0.000227305
				6534.46	438.093	188.683		6534.46	420.095	111.298		6534.46	550.345	174.723		6534.46	0.000212584	0.000222494
				6544.45	554.427	188.328		6544.45	5.72668e-07	85.9664		6544.45	685.983	168.82		6544.45	0.000476735	0.00035403
				6554.45	636.198	191.62		6554.45	420.637	109.19		6554.45	276.332	166.233		6554.45	1.52972e-05	0.000199464
				6564.45	1050.68	191.157		6564.45	164.934	91.3084		6564.45	186.58	161.15		6564.45	0.000238894	0.000204262
				6574.45	728.38	203.036		6574.45	8.18533e-07	87.531		6574.45	875.035	193.343		6574.45	0.000150993	0.000526964
				6584.45	1149.76	196.654		6584.45	161.076	102.859		6584.45	164.053	163.748		6584.45	0.000438041	0.000241992
				6594.45	970.575	192.885		6594.45	144.217	101.798		6594.45	944.006	195.906		6594.45	0.000436435	0.0002174
				6604.45	482.081	188.247		6604.45	305.418	101.716		6604.45	574.834	304.245		6604.45	0.000385563	0.000238542
				6614.45	991.841	197.042		6614.45	409.061	99.7184		6614.45	653.019	174.91		6614.45	0.000340494	0.000238999
				6624.45	714.967	194.481		6624.45	245.411	101.194		6624.45	410.598	173.655		6624.45	0.0004665	0.000209854
				6634.45	672.414	473.738		6634.45	346.548	97.8615		6634.45	1055.38	202.2		6634.45	0.000208211	0.000206405
				6644.45	710.751	195.047		6644.45	319.871	92.8793		6644.45	542.403	175.654		6644.45	0.000475934	0.000250008
				6654.45	1020.52	210.527		6654.45	2.20626e-08	91.8395		6654.45	476.973	176.791		6654.45	0.000430991	0.000253832
				6664.44	373.308	183.201		6664.44	286.017	94.1682		6664.44	383.507	176.421		6664.44	0.000486156	0.000237885
				6674.44	913.209	211.661		6674.44	331.217	113.397		6674.44	313.008	187.883		6674.44	0.000385803	0.000255784
				6684.44	1065.25	325.604		6684.44	124.151	100.744		6684.44	610.341	207.685		6684.44	0.000655403	0.000258776
				6694.44	802.78	211.615		6694.44	200.041	100.952		6694.44	599.528	690.476		6694.44	0.000371228	0.000215304
				6704.44	648.033	237.645		6704.44	272.273	108.819		6704.44	498.028	187.053		6704.44	0.000287186	0.000216724
				6714.44	659.381	190.498		6714.44	205.635	104.556		6714.44	629.827	191.145		6714.44	0.00038208	0.000239022
				6724.44	562.773	282.709		6724.44	110.941	98.2649		6724.44	330.219	1090.87		6724.44	0.000568997	0.000239187
				6734.44	914.145	199.483		6734.44	371.069	117.525		6734.44	256.698	179.152		6734.44	0.000324992	0.000239479
				6744.44	632.253	203.883		6744.44	472.986	109.048		6744.44	502.312	177.803		6744.44	0.000234247	0.000224324
				6754.44	605.626	200.65		6754.44	218	102.057		6754.44	913.506	191.083		6754.44	0.000560242	0.000249586
				6764.44	347.274	201.147		6764.44	193.613	151.683		6764.44	757.398	188.109		6764.44	0.000115019	0.000213415
				6774.44	657.704	215.094		6774.44	555.289	109.71		6774.44	794.35	193.867		6774.44	0.000341882	0.000260211
				6784.43	678.677	202.037		6784.43	339.906	105.295		6784.43	451.513	185.664		6784.43	0.000139048	0.000218606
				6794.43	929.593	204.591		6794.43	305.603	127.397		6794.43	650.877	195.121		6794.43	0.000321961	0.000244649
				6804.43	1150.59	330.635		6804.43	480.999	107.113		6804.43	1231.28	215.256		6804.43	0.000227273	0.000235222
				6814.43	887.529	207.509		6814.43	18.1102	105.313		6814.43	378.716	180.481		6814.43	0.000410381	0.00025341
				6824.43	621.807	215.391		6824.43	468.678	120.497		6824.43	367.205	188.711		6824.43	0.000140571	0.000254378
				6834.43	646.993	211.405		6834.43	168.747	99.9018		6834.43	431.136	190.704		6834.43	0.00062194	0.000364678
				6844.43	909.673	337.093		6844.43	223.844	99.6185		6844.43	423.417	189.435		6844.43	0.000523473	0.000500284
				6854.43	939.227	209.93		6854.43	222.669	139.113		6854.43	494.056	189.331		6854.43	0.00064929	0.00089919
				6864.43	716.814	216.545		6864.43	30.6552	111.259		6864.43	1004.14	527.816		6864.43	0.000745226	0.000281934
				6874.43	956.787	978.63		6874.43	311.621	117.555		6874.43	864.467	200.618		6874.43	0.000112462	0.00027532
				6884.43	867.072	223.451		6884.43	325.673	113.461		6884.43	876.352	201.765		6884.43	0.000496579	0.000270228
				6894.43	558.704	212.782		6894.43	127.574	965.726		6894.43	697.626	190.119		6894.43	0.000350491	0.000240305
				6904.42	1034.57	226.461		6904.42	373.069	126.141		6904.42	564.519	613.303		6904.42	0.00023703	0.000226555
				6914.42	1638.74	234.392		6914.42	203.21	110.779		6914.42	429.374	185.136		6914.42	0.000302398	0.000259839
				6924.42	1102.97	229.78		6924.42	533.124	122.229		6924.42	681.766	204.57		6924.42	0.000170305	0.000666208
				6934.42	853.07	582.625		6934.42	172.171	111.01		6934.42	392.287	202.912		6934.42	0.000446558	0.000246203
				6944.42	706.403	223.6		6944.42	637.378	119.474		6944.42	1191.32	223.143		6944.42	0.000222586	0.000286997
				6954.42	888.051	229.39		6954.42	494.848	121.665		6954.42	509.703	200.459		6954.42	0.000505787	0.000275507
				6964.42	1194.69	232.543		6964.42	160.394	267.811		6964.42	843.203	207.193		6964.42	0.000548454	0.000287973
				6974.42	988.851	230.259		6974.42	267.945	115.6		6974.42	878.775	219.144		6974.42	0.000430833	0.000325045
				6984.42	843.864	228.789		6984.42	181.647	106.584		6984.42	356.316	194.577		6984.42	0.000131673	0.00023719
				6994.42	1385.69	233.046		6994.42	203.369	107.586		6994.42	679.026	224.628		6994.42	0.000516472	0.00026652
				7004.42	807.778	216.555		7004.42	653.906	129.258		7004.42	545.258	199.523		7004.42	0.00037132	0.000258508
				7014.42	576.422	239.486		7014.42	377.276	126.103		7014.42	1218.3	226.263		7014.42	0.000401857	0.00025291
				7024.41	676.091	218.479		7024.41	376.186	108.334		7024.41	169.511	195.03		7024.41	0.000169928	0.000239997
				7034.41	506.163	1308.17		7034.41	290.929	107.791		7034.41	793.031	224.929		7034.41	0.000292334	0.000315664
				7044.41	837.065	267.729		7044.41	339.684	131.105		7044.41	1198.69	231.442		7044.41	0.00044752	0.000252068
				7054.41	880.398	238.399		7054.41	681.19	124.547		7054.41	490.324	197.913		7054.41	4.80508e-05	0.000282402
				7064.41	1470.59	382.379		7064.41	109.779	112.331		7064.41	737.726	223.83		7064.41	0.00101222	0.000289931
				7074.41	965.67	288.086		7074.41	285.27	141.176		7074.41	769.76	212.108		7074.41	0.000261121	0.000251058
				7084.41	799.949	3736.65		7084.41	247.315	144		7084.41	1432.79	232.553		7084.41	0.000461184	0.000280221
				7094.41	151.656	228.326		7094.41	89.2038	111.703		7094.41	1254.39	214.294		7094.41	0.000690686	0.000303869
				7104.41	812.496	241.474		7104.41	386.323	126.818		7104.41	652.182	205.028		7104.41	0.000238511	0.000277528
				7114.41	1304.93	244.765		7114.41	411.513	131.379		7114.41	1022.28	224.5		7114.41	0.000319012	0.000255621
				7124.41	1532.13	241.273		7124.41	325.539	129.138		7124.41	993.155	219.227		7124.41	0.000683337	0.000308495
				7134.41	848.624	240.805		7134.41	420.799	122.675		7134.41	545.309	213.32		7134.41	0.00063041	0.000290364
				7144.4	1371.31	248.089		7144.4	258.464	118.111		7144.4	824.679	231.277		7144.4	0.000506895	0.000291288
				7154.4	1132.56	251.116		7154.4	508.735	138.352		7154.4	828.471	224.125		7154.4	0.000549801	0.000304532
				7164.4	866.99	377.448		7164.4	242.452	130.602		7164.4	1256.89	224.79		7164.4	0.000643062	0.000302568
				7174.4	464.659	713.074		7174.4	339.395	126.535		7174.4	938.58	223.686		7174.4	0.000331933	0.000271649
				7184.4	939.243	252.435		7184.4	327.23	115.552		7184.4	972.764	220.754		7184.4	0.000665415	0.000276381
				7194.4	466.295	260.424		7194.4	349.63	135.505		7194.4	922.186	220.193		7194.4	0.000744216	0.000307013
				7204.4	959.471	294.878		7204.4	380.656	133.083		7204.4	846.884	233.932		7204.4	0.000227473	0.000281413
				7214.4	505.001	29094.9		7214.4	586.198	128.085		7214.4	1155.01	239.307		7214.4	0.000464655	0.000272809
				7224.4	467.139	238.479		7224.4	277.952	124.288		7224.4	1199.4	243.994		7224.4	0.000329571	0.000355505
				7234.4	581.328	242.93		7234.4	281.408	118.882		7234.4	806.334	218.062		7234.4	0.000729926	0.000305649
				7244.4	614.487	239.408		7244.4	257.351	130.279		7244.4	1272.11	244.224		7244.4	0.000719238	0.000270993
				7254.4	932.638	269.12		7254.4	358.789	133.622		7254.4	1209.45	236.934		7254.4	0.000378215	0.000308354
				7264.39	462.646	251.834		7264.39	537.562	134.608		7264.39	1080.95	235.391		7264.39	0.00020879	0.00162107
				7274.39	1286.48	269.474		7274.39	219.862	127.346		7274.39	1135.17	231.434		7274.39	0.000485018	0.000285568
				7284.39	762.216	269.323		7284.39	186.978	123.443		7284.39	1315.22	228.022		7284.39	0.000405198	0.000319179
				7294.39	336.424	287.847		7294.39	307.172	130.632		7294.39	1400.11	251.027		7294.39	0.000489177	0.000268785
				7304.39	1161.79	286.405		7304.39	397.85	126.217		7304.39	1328.07	245.297		7304.39	0.000431629	0.000273252
				7314.39	234.217	235.718		7314.39	414.513	124.577		7314.39	759.589	252.255		7314.39	0.000651806	0.000296605
				7324.39	251.107	262.829		7324.39	303.176	137.184		7324.39	1473.12	244.894		7324.39	0.000696352	0.000424351
				7334.39	589.783	261.272		7334.39	322.888	137.551		7334.39	1199.74	242.11		7334.39	0.000311191	0.00030692
				7344.39	346.341	282.824		7344.39	440.067	139.513		7344.39	1278.24	256.442		7344.39	0.000298896	0.000280122
				7354.39	1156.63	285.518		7354.39	112.633	137.093		7354.39	1252.14	248.548		7354.39	0.000355632	0.00027923
				7364.39	652.437	377.469		7364.39	224.145	153.756		7364.39	775.497	228.023		7364.39	9.304e-14	0.000270758
				7374.39	698.776	278.539		7374.39	388.722	152.674		7374.39	488.39	236.246		7374.39	0.000417401	0.000295148
				7384.38	770.649	264.355		7384.38	71.5637	127.324		7384.38	485.077	237.777		7384.38	0.000395903	0.000281852
				7394.38	806.249	273.792		7394.38	504.33	144.499		7394.38	391.309	236.209		7394.38	0.000848113	0.000324323
				7404.38	330.944	266.805		7404.38	810.864	144.765		7404.38	711.768	235.495		7404.38	0.000510158	0.000321519
				7414.38	299.735	256.51		7414.38	288.71	142.676		7414.38	1343.67	259.198		7414.38	0.000467368	0.000282637
				7424.38	271.982	260.039		7424.38	287.684	139.464		7424.38	1281.57	254.148		7424.38	0.000234162	0.000277255
				7434.38	804.057	1823.82		7434.38	73.6935	136.114		7434.38	753.885	272.419		7434.38	0.00086425	0.000319924
				7444.38	633.665	376.579		7444.38	331.41	140.224		7444.38	1913.76	272.146		7444.38	0.000595497	0.000310901
				7454.38	1102.67	293.192		7454.38	12.1989	129.291		7454.38	946.707	246.482		7454.38	0.000503768	0.000343552
				7464.38	325.343	289.623		7464.38	178.135	132.409		7464.38	1749.31	280.831		7464.38	0.000760761	0.000338026
				7474.38	99.0625	248.805		7474.38	58.9202	133.55		7474.38	771.29	250.906		7474.38	0.00111547	0.000354598
				7484.38	927.83	289.067		7484.38	1.90313e-06	131.037		7484.38	272.693	248.052		7484.38	0.000408088	0.000331315
				7494.38	1142.28	295.965		7494.38	270.661	135.225		7494.38	663.599	267.1		7494.38	0.000206973	0.0003214
				7504.37	609.226	260.33		7504.37	245.536	155.392		7504.37	401.63	237.088		7504.37	0.000359337	0.000297785
				7514.37	634.679	280.49		7514.37	2.56306e-07	133.445		7514.37	479.317	252.678		7514.37	0.000743995	0.000334499
				7524.37	758.493	295.269		7524.37	113.637	157.922		7524.37	517.065	235.175		7524.37	0.000584793	0.000309595
				7534.37	1102.71	291.38		7534.37	618.646	156.954		7534.37	1332.74	271.965		7534.37	0.000725322	0.000303487
				7544.37	1165.86	296.607		7544.37	171.236	156.357		7544.37	1527.85	272.554		7544.37	0.000853114	0.000408997
				7554.37	1116.68	305.225		7554.37	245.935	153.259		7554.37	1412.85	286.404		7554.37	0.000325012	0.000290712
				7564.37	1637.28	311.264		7564.37	8.86991e-08	137.594		7564.37	1635.43	281.762		7564.37	0.000895748	0.000372994
				7574.37	489.757	271.014		7574.37	57.8147	140.613		7574.37	1225.03	274.767		7574.37	0.000285958	0.000346262
				7584.37	1225.44	288.567		7584.37	318.479	140.531		7584.37	1013.97	276.341		7584.37	0.000374259	0.000329961
				7594.37	1195	323.663		7594.37	208.883	140.87		7594.37	251.599	250.75		7594.37	0.000495095	0.000363978
				7604.37	1470.14	301.78		7604.37	477.79	162.848		7604.37	602.481	269.606		7604.37	0.000217007	0.000372441
				7614.37	240.396	297.646		7614.37	283.504	154.693		7614.37	660.278	259.415		7614.37	0.00033214	0.00077144
				7624.36	744.379	308.623		7624.36	203.697	162.426		7624.36	728.95	258.392		7624.36	0.000925024	0.000578636
				7634.36	1340.11	305.023		7634.36	165.281	162.034		7634.36	797.531	271.227		7634.36	0.000447022	0.000366893
				7644.36	1436.23	320.588		7644.36	493.305	165.595		7644.36	747.946	269.535		7644.36	0.00034316	0.000362182
				7654.36	1765.47	309.022		7654.36	569.953	162.318		7654.36	1250.18	297.717		7654.36	0.00111978	0.000411738
				7664.36	1342.57	301.483		7664.36	360.844	148.719		7664.36	823.081	277.975		7664.36	0.000469125	0.000369207
				7674.36	1242.85	306.744		7674.36	815.315	184.636		7674.36	308.595	1031.82		7674.36	0.000553846	0.000532329
				7684.36	1836.19	312.498		7684.36	807.941	164.771		7684.36	371.611	279.684		7684.36	0.000803042	0.000371009
				7694.36	1797.23	335.756		7694.36	6.57782	174.073		7694.36	59.3317	242.953		7694.36	0.00139283	0.000359341
				7704.36	1853.07	325.096		7704.36	350.283	160.299		7704.36	772.745	287.169		7704.36	0.00045767	0.000405686
				7714.36	2003.54	361.546		7714.36	278.026	162.826		7714.36	772.584	300.2		7714.36	0.000440897	0.000411237
				7724.36	1017.82	380.309		7724.36	111.002	150.124		7724.36	381.243	2708.04		7724.36	0.00021976	0.000376858
				7734.36	1296.87	663.857		7734.36	791.184	167.666		7734.36	781.5	296.026		7734.36	0.00102027	0.000373537
				7744.35	1883.82	332.888		7744.35	204.903	161.938		7744.35	791.231	283.001		7744.35	0.000412474	0.000365279
				7754.35	2161.74	335.705		7754.35	966.901	185.074		7754.35	851.556	284.863		7754.35	2.49904e-10	0.000330992
				7764.35	1863.56	334.268		7764.35	675.645	163.714		7764.35	459.053	295.012		7764.35	0.000620624	0.00043699
				7774.35	1472.33	389.614		7774.35	773.482	167.414		7774.35	306.942	279.139		7774.35	0.00086968	0.000416723
				7784.35	819.316	445.541		7784.35	309.859	154.821		7784.35	497.966	293.081		7784.35	2.03167e-05	0.000617327
				7794.35	1563.91	354.204		7794.35	493.337	180.952		7794.35	503.63	337.168		7794.35	0.00101554	0.00140249
				7804.35	1164.46	333.802		7804.35	731.225	173.165		7804.35	976.295	292.258		7804.35	0.000186949	0.000334306
				7814.35	1194.14	343.616		7814.35	283.748	156.855		7814.35	1107.79	335.049		7814.35	0.000690579	0.000344698
				7824.35	1631.01	351.032		7824.35	1027.21	190.05		7824.35	730.628	322.425		7824.35	1.65126e-11	0.000334681
				7834.35	2488.67	353.409		7834.35	976.738	180.972		7834.35	834.975	284.394		7834.35	0.00112091	0.000397295
				7844.35	1309.32	367.598		7844.35	160.044	168.677		7844.35	1291.1	307.602		7844.35	0.000792613	0.000356619
				7854.35	1289.18	349.155		7854.35	457.019	182.103		7854.35	1390.66	355.539		7854.35	0.000928636	0.000369477
				7864.34	1132.06	392.324		7864.34	648.083	185.709		7864.34	1188.48	313.813		7864.34	0.000832526	0.000419803
				7874.34	1613.75	432.42		7874.34	682.096	184.049		7874.34	806.206	295.312		7874.34	0.000903775	0.000381913
				7884.34	1631.72	6119.07		7884.34	548.883	178.877		7884.34	1140.09	311.39		7884.34	0.000802212	0.00041652
				7894.34	1682.37	365.447		7894.34	557.874	178.276		7894.34	976.695	390.025		7894.34	0.000728005	0.000402054
				7904.34	1801.81	381.709		7904.34	368.43	178.794		7904.34	1364.99	326.727		7904.34	1.46488e-05	0.000341937
				7914.34	1242.95	708.597		7914.34	460.396	191.438		7914.34	975.604	329.604		7914.34	0.00103618	0.000415217
				7924.34	2039.62	364.556		7924.34	750.441	188.748		7924.34	770.48	300.466		7924.34	4.16544e-13	0.000350081
				7934.34	1813.53	353.486		7934.34	261.591	168.451		7934.34	575.536	305.684		7934.34	0.000906836	0.000378219
				7944.34	2171.74	365.091		7944.34	1.80367e-06	165.564		7944.34	1120.91	345.864		7944.34	0.000175869	0.000364745
				7954.34	734.539	378.535		7954.34	741.744	198.179		7954.34	938.207	338.341		7954.34	0.000394356	0.000369216
				7964.34	1258.01	399.918		7964.34	792.475	194.152		7964.34	987.261	305.711		7964.34	0.00023328	0.000593187
				7974.34	1832.75	410.496		7974.34	404.738	174.395		7974.34	1284.7	355.975		7974.34	5.3641e-12	0.000352969
				7984.33	947.677	381.99		7984.33	706.016	209.868		7984.33	1133.02	326.362		7984.33	0.000644238	0.000420569
				7994.33	1192.73	362.048		7994.33	1327.86	199.896		7994.33	1174.82	335.031		7994.33	0.000126377	0.000358096
				8004.33	974.248	379.233		8004.33	1204.54	201.362		8004.33	1459.48	349.738		8004.33	0.00135857	0.000450569
				8014.33	1895.32	376.056		8014.33	549.781	187.688		8014.33	1553.31	328.956		8014.33	0.000139247	0.00038614
				8024.33	2128.54	532.01		8024.33	1293.2	207.553		8024.33	2010.33	329.44		8024.33	0.000318935	0.00282421
				8034.33	1657.51	785.186		8034.33	706.366	216.729		8034.33	1249.61	751.786		8034.33	0.000387537	0.000416918
				8044.33	321.386	431.622		8044.33	325.611	183.883		8044.33	1248.92	325.803		8044.33	0.00033263	0.000378595
				8054.33	705.202	400.399		8054.33	266.617	258.389		8054.33	916.076	333.226		8054.33	0.000577766	0.000424226
				8064.33	1227.7	412.588		8064.33	323.608	184.893		8064.33	1647.16	371.636		8064.33	0.000403495	0.000436638
				8074.33	1116.75	402.039		8074.33	1086.63	226.207		8074.33	2022.5	362.112		8074.33	0.00087497	0.000472863
				8084.33	2177.72	399.161		8084.33	1289.85	197.618		8084.33	746.243	343.212		8084.33	0.00136707	0.000422522
				8094.33	1247.6	373.821		8094.33	660.324	222.858		8094.33	1895.74	389.911		8094.33	0.00103636	0.000872772
				8104.32	1039.48	422.942		8104.32	597.018	205.276		8104.32	1766.97	361.923		8104.32	0.00115471	0.00044635
				8114.32	1049.25	426.677		8114.32	264.653	191.742		8114.32	1887.52	367.557		8114.32	0.00118313	0.000873389
				8124.32	513.488	445.521		8124.32	251.896	205.625		8124.32	1436.78	339.858		8124.32	0.000347447	0.000435697
				8134.32	1023.94	915.618		8134.32	163.274	230.872		8134.32	1712.44	363.166		8134.32	0.000636916	0.000473101
				8144.32	949.091	431.917		8144.32	280.834	231.377		8144.32	959.886	357.436		8144.32	0.00113979	0.000549921
				8154.32	760.846	448.188		8154.32	340.325	221.128		8154.32	1961.57	399.563		8154.32	0.00128374	0.000457561
				8164.32	346.026	440.778		8164.32	133.519	200.924		8164.32	2084.48	893.429		8164.32	0.000348582	0.0320677
				8174.32	625.725	498.469		8174.32	613.652	224.517		8174.32	1084.6	370.132		8174.32	0.00104877	0.00048518
				8184.32	624.596	5821.89		8184.32	407.117	244.511		8184.32	2549.86	400.899		8184.32	0.00151803	0.000454367
				8194.32	1010.91	429.541		8194.32	304.091	208.486		8194.32	2013.62	366.921		8194.32	0.000758795	0.00119615
				8204.32	893.508	519.888		8204.32	785.173	232.812		8204.32	2402.85	378.499		8204.32	0.000471742	0.000420683
				8214.32	470.572	426.84		8214.32	370.682	208.666		8214.32	2484.16	386.941		8214.32	0.000923664	0.000464625
				8224.31	676.174	699.465		8224.31	857.051	243.435		8224.31	1519.55	417.303		8224.31	0.000687765	0.000505363
				8234.31	1429.58	512.506		8234.31	557.119	546.226		8234.31	1404.3	417.912		8234.31	0.000896208	0.000447185
				8244.31	337.444	442.926		8244.31	1.19929e-06	208.909		8244.31	1521.4	416.872		8244.31	0.000232022	0.000467637
				8254.31	413.812	434.815		8254.31	429.519	239.336		8254.31	1650.95	399.786		8254.31	0.000694201	0.000429719
				8264.31	1151.58	484.128		8264.31	241.546	225.253		8264.31	2445.14	420.468		8264.31	0.000557371	0.000485236
				8274.31	269.578	1086.57		8274.31	3.81921e-06	219.151		8274.31	2376.38	428.831		8274.31	0.000321851	0.000549275
				8284.31	2154.35	519.707		8284.31	1.19538e-06	219.633		8284.31	1422.11	438.571		8284.31	0.000368551	0.000485341
				8294.31	1785.76	524.395		8294.31	108.497	227.916		8294.31	2025.79	408.685		8294.31	0.00143174	0.000543902
				8304.31	1569.59	526.855		8304.31	975.234	262.008		8304.31	1601.69	393.876		8304.31	0.000315183	0.000582066
				8314.31	520.642	516.278		8314.31	0.000109597	231.855		8314.31	864.633	601.611		8314.31	0.00173837	0.000513174
				8324.31	1123.43	497.121		8324.31	202.09	236.6		8324.31	1556.82	446.091		8324.31	0.000432398	0.000474588
				8334.31	1379.97	536.68		8334.31	388.08	245.811		8334.31	1305.08	434.451		8334.31	0.00155367	0.000541618
				8344.3	1651.57	534.883		8344.3	513.404	241.64		8344.3	1259.87	389.479		8344.3	0.000153564	0.000576051
				8354.3	2313.76	566.426		8354.3	1297.49	262.828		8354.3	1822.49	434.968		8354.3	0.000145198	0.000575064
				8364.3	2801.26	529.952		8364.3	629.069	258.794		8364.3	1459.06	470.151		8364.3	0.00118367	0.000546128
				8374.3	1865.28	635.514		8374.3	390.133	264.703		8374.3	1124.69	464.678		8374.3	0.00099047	0.000505982
				8384.3	1996.22	1041.23		8384.3	580.419	261.836		8384.3	1509.34	439.986		8384.3	1.13685e-07	0.000865046
				8394.3	2797.13	626.252		8394.3	367.122	273.143		8394.3	2034.62	442.794		8394.3	0.000691939	0.000583602
				8404.3	731.581	592.553		8404.3	590.109	265.478		8404.3	2268.22	474.331		8404.3	0.00199531	0.000541755
				8414.3	536.492	1218.86		8414.3	903.324	273.896		8414.3	1160.13	440.775		8414.3	0.00186686	0.000547089
				8424.3	2102.34	613.656		8424.3	737.543	318.479		8424.3	1236.54	447.424		8424.3	0.000443968	0.000668967
				8434.3	1751.51	567.219		8434.3	671.598	282.848		8434.3	1270.12	783.553		8434.3	0.000409377	0.000472188
				8444.3	3042.11	568.682		8444.3	708.263	286.862		8444.3	1319.71	445.057		8444.3	0.000709041	0.000473337
				8454.3	1563.36	674.827		8454.3	1219.41	294.487		8454.3	1136.1	1408.29		8454.3	0.00150749	0.000517112
				8464.29	2123.89	695.623		8464.29	962.174	293.251		8464.29	658.5	449.781		8464.29	0.000912464	0.000491321
				8474.29	1844.14	620.462		8474.29	1072.73	286.947		8474.29	442.96	436.863		8474.29	0.000670378	0.000920329
				8484.29	1457.07	636.698		8484.29	596.382	314.161		8484.29	910.412	496.419		8484.29	0.00121741	0.000578109
				8494.29	2512.81	622.411		8494.29	916.984	292.462		8494.29	2080.03	495.799		8494.29	0.000931268	0.00201078
				8504.29	563.783	561.733		8504.29	194.253	309.392		8504.29	215.458	464.529		8504.29	0.00108832	0.000521421
				8514.29	1319.24	666.436		8514.29	32.9429	307.664		8514.29	1370.56	649.951		8514.29	0.0015467	0.000604245
				8524.29	1252.75	570.927		8524.29	1429.56	327.751		8524.29	1722.11	458.055		8524.29	0.000321263	0.00199983
				8534.29	798.904	3271.05		8534.29	179.513	290.939		8534.29	906.323	464.758		8534.29	0.00194625	0.000574698
				8544.29	714.624	655.461		8544.29	1242.73	357.052		8544.29	1357.74	475.968		8544.29	0.000496924	0.000542223
				8554.29	968.947	657.421		8554.29	430.147	353.994		8554.29	1645.02	488.658		8554.29	0.000188886	0.000527976
				8564.29	443.687	603.949		8564.29	415.045	340.817		8564.29	2158.18	508.411		8564.29	0.000188014	0.000531198
				8574.29	1186.3	597.098		8574.29	65.0445	304.392		8574.29	1060.5	500.877		8574.29	0.00111637	0.00171605
				8584.28	662.955	629.019		8584.28	221.272	305.787		8584.28	578.358	680.131		8584.28	0.00130773	0.000633843
				8594.28	0.0622449	608.439		8594.28	1.42711	351.726		8594.28	2439.91	540.407		8594.28	0.000499399	0.00140983
				8604.28	2.12996e-07	631.487		8604.28	378.217	363.076		8604.28	1400.4	687.791		8604.28	0.00140388	0.000592652
				8614.28	54.2881	642.459		8614.28	311.25	318.699		8614.28	2100.21	548.968		8614.28	0.000459069	0.000663068
				8624.28	8.87824e-10	584.861		8624.28	511.553	311.81		8624.28	2711.02	551.033		8624.28	0.000391529	0.000568238
				8634.28	87.8453	639.244		8634.28	254.636	327.145		8634.28	1204.24	585.442		8634.28	0.000125377	0.00103443
				8644.28	574.601	622.352		8644.28	0.00135124	841.826		8644.28	3775.07	578.31		8644.28	0.00107767	0.000643734
				8654.28	625.892	646.78		8654.28	1120.72	359.708		8654.28	1883.02	549.842		8654.28	0.000859999	0.000671466
				8664.28	38.5069	655.91		8664.28	772.683	351.146		8664.28	2125.9	599.603		8664.28	1.35599e-10	0.000627347
				8674.28	6.54306e-09	638.702		8674.28	671.321	324.277		8674.28	2412.47	591.317		8674.28	0.000552233	0.000629269
				8684.28	314.483	632.356		8684.28	1.59135e-05	319.678		8684.28	2404.82	588.851		8684.28	0.000138784	0.000618824
				8694.28	555.327	677.542		8694.28	621.895	395.966		8694.28	1893.9	591.443		8694.28	0.000407772	0.000604156
				8704.27	4.81292e-07	627.486		8704.27	482.727	345.286		8704.27	1993.73	1193.51		8704.27	0.000819544	0.000730183
				8714.27	304.472	738.947		8714.27	98.3131	340.58		8714.27	529.183	573.395		8714.27	5.31907e-13	0.000605089
				8724.27	89.3792	652.086		8724.27	4.00435e-10	326.924		8724.27	1470.52	621.415		8724.27	0.000930922	0.00062918
				8734.27	345.489	676.04		8734.27	3.11366e-05	328.477		8734.27	2293.3	609.893		8734.27	0.000901435	0.00109554
				8744.27	128.741	682.14		8744.27	228.801	382.734		8744.27	1182.26	682.878		8744.27	0.000660234	0.000685183
				8754.27	8.81106e-10	672.91		8754.27	5.25713e-08	343.705		8754.27	2524	661.906		8754.27	0.000705228	0.000653301
				8764.27	1.22819e-09	670.538		8764.27	1.53627e-09	341.466		8764.27	1600.03	623.067		8764.27	0.000187385	0.000646918
				8774.27	1.87491e-08	677.449		8774.27	43.4093	350.332		8774.27	2151.75	615.162		8774.27	0.000493579	0.000747553
				8784.27	0.000715477	702.598		8784.27	3.22249e-09	346.417		8784.27	2108.52	677.952		8784.27	0.00141537	0.000840113
				8794.27	863.383	780.899		8794.27	8.34541e-11	350.725		8794.27	1248.24	615.429		8794.27	0.00128232	0.000927653
				8804.27	346.802	785.922		8804.27	639.374	404.908		8804.27	1536.34	651.979		8804.27	0.000601151	0.00146597
				8814.27	1081.79	776.758		8814.27	1.30492e-05	356.401		8814.27	837.778	619.812		8814.27	0.00057994	0.000714517
				8824.26	379.052	808.464		8824.26	1.15649e-09	358.198		8824.26	3087.13	680.15		8824.26	0.00038199	0.0121008
				8834.26	246.605	737.754		8834.26	402.483	402.444		8834.26	2323.24	665.344		8834.26	0.00048137	0.000939962
				8844.26	560.409	759.026		8844.26	7.24834	365.703		8844.26	1694.95	2263.3		8844.26	0.000517931	0.000721405
				8854.26	593.063	1927.7		8854.26	2.12965e-09	373.891		8854.26	1058.74	952.502		8854.26	0.00117761	0.000930634
				8864.26	788.942	794.875		8864.26	2.03403e-09	375.792		8864.26	1153.29	635.66		8864.26	0.00140604	0.000896502
				8874.26	0.000250941	741.207		8874.26	5.62255e-10	379.233		8874.26	828.041	818.76		8874.26	0.000282298	0.000875267
				8884.26	3213.81	864.326		8884.26	1.20341e-08	381.684		8884.26	1290.7	859.26		8884.26	0.000857795	0.00379496
				8894.26	4182.3	863.237		8894.26	206.997	451.677		8894.26	2002.18	652.973		8894.26	0.000201224	0.000764561
				8904.26	4364.83	896.922		8904.26	216.33	395.544		8904.26	830.566	681.784		8904.26	0.000305214	0.000905662
				8914.26	4342.34	871.604		8914.26	2.38278e-07	389.145		8914.26	199.751	1264.02		8914.26	3.03304e-05	0.00271571
				8924.26	5952.97	847.409		8924.26	1.54895e-06	393.677		8924.26	313.282	627.291		8924.26	0.000902884	0.000903177
				8934.26	7768.14	879.733		8934.26	341.51	566.77		8934.26	77.4703	677.262		8934.26	0.00091767	0.00129113
				8944.25	9019.3	842.682		8944.25	210.612	407.004		8944.25	162.646	633.284		8944.25	0.00284877	0.000843905
				8954.25	8324.51	836.907		8954.25	530.417	412.001		8954.25	820.021	665.037		8954.25	0.00052922	0.000776243
				8964.25	10896.1	862.104		8964.25	512.081	468.219		8964.25	936.833	738.69		8964.25	2.39864e-05	0.000808404
				8974.25	10539.8	844.716		8974.25	707.969	432.149		8974.25	3.55813e-06	627.365		8974.25	0.00148204	0.000912725
				8984.25	11864	854.282		8984.25	901.777	426.732		8984.25	1011.92	664.033		8984.25	0.0013752	0.000851665
				8994.25	17454.5	868.53		8994.25	2530.53	470.936		8994.25	389.412	674.518		8994.25	0.000824917	0.000926376
				9004.25	16305.6	843.247		9004.25	2485.81	458.037		9004.25	4.95809e-07	654.778		9004.25	0.000107086	0.000890616
				9014.25	19168.1	826.95		9014.25	2168.5	451.131		9014.25	147.026	669.792		9014.25	2.91311e-15	0.000790933
				9024.25	19521.4	830.735		9024.25	2472.25	453.603		9024.25	636.922	693.708		9024.25	0.000746279	0.000981404
				9034.25	19899.8	801.202		9034.25	2209.23	474.927		9034.25	1.16684e-06	656.49		9034.25	0.000671274	0.000931625
				9044.25	23697.3	817.265		9044.25	4617.16	462.938		9044.25	891.9	835.669		9044.25	0.000635168	0.00081562
				9054.25	27575.6	836.824		9054.25	3729.36	480.972		9054.25	1144.09	1377.72		9054.25	0.00015146	0.000840763
				9064.24	28838.1	814.706		9064.24	4468.29	457.086		9064.24	810.857	756.383		9064.24	1.31275e-11	0.000819344
				9074.24	33368.9	797.422		9074.24	5464.63	467.941		9074.24	628.429	783.624		9074.24	0.000736232	0.000961772
				9084.24	34276.1	782.571		9084.24	5083.08	447.922		9084.24	438.498	763.402		9084.24	3.58526e-12	0.000936402
				9094.24	38092.5	785.224		9094.24	6319.69	461.217		9094.24	1083.79	814.579		9094.24	6.79353e-13	0.00101088
				9104.24	41982.2	773.94		9104.24	7263.01	454.642		9104.24	681.68	775.338		9104.24	0.00189486	0.00106368
				9114.24	46492.5	762.927		9114.24	7365.15	466.678		9114.24	3409.14	867.589		9114.24	1.01833e-13	0.000831154
				9124.24	49967.7	766.051		9124.24	8131.32	460.5		9124.24	3303.35	823.652		9124.24	0.000293319	0.000845605
				9134.24	56035.9	758.783		9134.24	8723.26	443.941		9134.24	3119.06	832.639		9134.24	0.000370053	0.000861866
				9144.24	59823.5	751.354		9144.24	10398.9	447.218		9144.24	4494.63	1407.02		9144.24	0.00103977	0.000962354
				9154.24	64715.8	746.865		9154.24	11559.2	448.843		9154.24	3096.08	822.804		9154.24	2.06134e-14	0.000892389
				9164.24	70941.3	750.101		9164.24	12348.6	454.207		9164.24	1303.85	780.804		9164.24	0.000273618	0.000894426
				9174.24	76691.5	749.366		9174.24	13539.1	442.545		9174.24	3059.37	883.472		9174.24	1.73901e-12	0.000960842
				9184.23	82614.7	732.356		9184.23	13697.7	428.185		9184.23	3377.09	827.821		9184.23	5.87508e-05	0.000912547
				9194.23	90177.8	735.286		9194.23	14037.9	421.464		9194.23	7552.43	914.498		9194.23	1.22119e-15	0.000911637
				9204.23	95901.8	735.264		9204.23	16444.6	442.186		9204.23	6517.27	890.159		9204.23	0.000261963	0.000921119
				9214.23	103616	722.776		9214.23	18418.5	428.731		9214.23	7830.61	830.422		9214.23	0.000290096	0.00105015
				9224.23	109698	719.284		9224.23	19608.2	424.396		9224.23	11690.6	915.254		9224.23	0.000885109	0.000952551
				9234.23	117023	720.046		9234.23	21505.2	416.43		9234.23	11425.1	880.75		9234.23	0.000241909	0.000982098
				9244.23	122399	715.643		9244.23	23077.9	408.667		9244.23	11634.6	874.549		9244.23	0.00199824	0.00113254
				9254.23	130600	724.681		9254.23	25534.4	424.486		9254.23	12570.4	920.335		9254.23	0.00115489	0.00108112
				9264.23	139430	721.813		9264.23	29124.9	414.431		9264.23	15149.1	928.379		9264.23	0.000578798	0.00107146
				9274.23	146747	723.144		9274.23	30246.3	403.492		9274.23	18460.9	902.849		9274.23	0.00110605	0.00129011
				9284.23	152727	724.886		9284.23	32354.1	400.836		9284.23	16892	872.988		9284.23	0.0003692	0.00116898
				9294.23	155837	719.473		9294.23	35528	401.964		9294.23	21221.6	920.855		9294.23	0.00240911	0.00124135
				9304.22	164099	738.554		9304.22	39551.7	403.343		9304.22	22284.9	876.583		9304.22	0.00200355	0.00116292
				9314.22	170220	731.385		9314.22	41562.7	407.416		9314.22	23843.9	884.234		9314.22	0.00101228	0.00123345
				9324.22	171216	728.428		9324.22	43599	394.192		9324.22	24831.6	878.676		9324.22	0.00223702	0.00117105
				9334.22	177419	742.258		9334.22	46011.8	392.773		9334.22	28129.9	875.237		9334.22	0.0020535	0.00119507
				9344.22	183958	733.26		9344.22	48401.3	400.755		9344.22	29998.3	854.676		9344.22	0.00187203	0.00120268
				9354.22	187108	734.739		9354.22	51331.3	395.476		9354.22	33648.4	875.041		9354.22	0.00225311	0.00123501
				9364.22	192497	747.363		9364.22	54959.5	396.977		9364.22	36039.8	843.505		9364.22	0.00170786	0.0012615
				9374.22	194747	740.731		9374.22	57187.4	396.49		9374.22	39424.2	851.572		9374.22	0.00369085	0.00133386
				9384.22	197802	741.657		9384.22	59164.7	395.683		9384.22	41121.3	858.18		9384.22	0.00343371	0.00130338
				9394.22	198140	742.317		9394.22	62088.4	397.337		9394.22	45451.7	854.961		9394.22	0.00237837	0.0012234
				9404.22	196933	738.447		9404.22	62922.8	405.692		9404.22	48530.1	830.7		9404.22	0.00338238	0.00121386
				9414.22	198260	736.533		9414.22	65419.7	399.729		9414.22	55557.4	832.831		9414.22	0.00435399	0.00126015
				9424.21	197375	733.996		9424.21	67267.4	396.846		9424.21	59847.2	825.929		9424.21	0.0042197	0.00121025
				9434.21	196503	725.469		9434.21	68546	398.477		9434.21	65568	811.255		9434.21	0.00676526	0.00124124
				9444.21	191890	717.099		9444.21	70891.2	407.708		9444.21	69550	804.721		9444.21	0.0066532	0.00121412
				9454.21	187546	704.035		9454.21	71424.3	397.328		9454.21	73164.6	802.261		9454.21	0.00457047	0.00113975
				9464.21	184267	697.549		9464.21	73441.9	403.221		9464.21	81448.9	811.151		9464.21	0.00745136	0.00118711
				9474.21	176679	682.504		9474.21	74442.4	409.998		9474.21	86263.9	805.972		9474.21	0.0115094	0.00118608
				9484.21	169838	665.711		9484.21	74810.7	401.182		9484.21	94579.9	798.296		9484.21	0.0101039	0.00121335
				9494.21	161200	647.366		9494.21	75147.8	398.139		9494.21	99610.6	786.002		9494.21	0.0113448	0.00116593
				9504.21	152985	628.577		9504.21	74892.5	396.092		9504.21	106917	791.41		9504.21	0.0130342	0.00116048
				9514.21	145656	611.202		9514.21	75318.5	398.482		9514.21	114022	780.919		9514.21	0.0133967	0.00111059
				9524.21	137688	591.691		9524.21	73963.2	388.059		9524.21	117414	771.56		9524.21	0.014108	0.00109632
				9534.21	129948	576.716		9534.21	73287.1	388.119		9534.21	124813	782.44		9534.21	0.015753	0.0011052
				9544.2	122922	554.66		9544.2	73868.7	392.133		9544.2	132956	778.117		9544.2	0.0175972	0.00109796
				9554.2	113971	533.308		9554.2	70789.5	373.933		9554.2	139258	776.917		9554.2	0.0195335	0.00107683
				9564.2	108439	526.393		9564.2	71009.1	384.014		9564.2	145925	779.855		9564.2	0.0247544	0.00108217
				9574.2	100396	501.624		9574.2	68982.2	370.6		9574.2	152879	788.182		9574.2	0.0269046	0.00104238
				9584.2	92083.1	477.632		9584.2	66498.6	361.543		9584.2	158427	781.416		9584.2	0.0291057	0.00106968
				9594.2	86221.4	461.863		9594.2	63827.9	352.175		9594.2	163339	783.663		9594.2	0.029826	0.00102452
				9604.2	77452.4	436.583		9604.2	60954.2	342.46		9604.2	168308	787.375		9604.2	0.0299108	0.000998998
				9614.2	71740.3	419.323		9614.2	58790.6	337.318		9614.2	174050	791.222		9614.2	0.0311069	0.00104666
				9624.2	65502.5	399.393		9624.2	56171.3	330.721		9624.2	177923	793.426		9624.2	0.0335931	0.000981373
				9634.2	59481.5	381.769		9634.2	55025.1	326.85		9634.2	181829	791.368		9634.2	0.0384082	0.000979595
				9644.2	53521.8	359.998		9644.2	51084.4	307.915		9644.2	185759	783.541		9644.2	0.0446031	0.000991667
				9654.2	47374.7	338.348		9654.2	48701.5	304.861		9654.2	188793	799.352		9654.2	0.0459215	0.000991938
				9664.19	43392.8	325.285		9664.19	46454.7	294.802		9664.19	195732	801.176		9664.19	0.0505383	0.000969788
				9674.19	37402.4	301.218		9674.19	43003.4	283.756		9674.19	199665	801.734		9674.19	0.0557498	0.000973217
				9684.19	33312	285.236		9684.19	40054.7	271.599		9684.19	199925	804.653		9684.19	0.0607439	0.000968845
				9694.19	29077.7	265.028		9694.19	38273.1	265.94		9694.19	201206	797.759		9694.19	0.0645538	0.000962236
				9704.19	24745.2	245.403		9704.19	35207.3	253.073		9704.19	201121	794.877		9704.19	0.0735032	0.000982204
				9714.19	20544.8	222.113		9714.19	32270.1	242.793		9714.19	201110	793.203		9714.19	0.0774708	0.000966766
				9724.19	17157.4	203.923		9724.19	30022.1	232.899		9724.19	202425	786.748		9724.19	0.0862173	0.000990009
				9734.19	14204.7	186.135		9734.19	28354.2	226.645		9734.19	202404	785.711		9734.19	0.0919774	0.000979729
				9744.19	11881.9	170.719		9744.19	24971.5	207.955		9744.19	199103	776.379		9744.19	0.0992148	0.000989501
				9754.19	9429.97	152.518		9754.19	22531.7	201.038		9754.19	197915	771.349		9754.19	0.104385	0.00101711
				9764.19	7973.45	145.687		9764.19	19872	188.255		9764.19	194474	766.341		9764.19	0.113488	0.00102547
				9774.19	6536.92	131.974		9774.19	18151.6	179.944		9774.19	190220	758.176		9774.19	0.121098	0.00102962
				9784.18	4802.4	114.36		9784.18	15788.7	165.539		9784.18	182553	732.894		9784.18	0.125456	0.00103477
				9794.18	4020.2	108.091		9794.18	13953.1	158.834		9794.18	177320	720.974		9794.18	0.132675	0.00105307
				9804.18	2693.58	90.9722		9804.18	12442.6	150.301		9804.18	167008	694.152		9804.18	0.136899	0.00106111
				9814.18	2475.52	93.4547		9814.18	10310.7	133.665		9814.18	159267	676.818		9814.18	0.138654	0.00104966
				9824.18	1867.32	82.233		9824.18	8789.52	123.381		9824.18	151821	660.337		9824.18	0.145115	0.00107852
				9834.18	1539.53	77.5732		9834.18	7006.52	110.214		9834.18	143653	634.341		9834.18	0.147576	0.00106369
				9844.18	1709	85.4641		9844.18	6115.83	105.365		9844.18	135082	611.157		9844.18	0.151577	0.00106659
				9854.18	1317.23	74.7249		9854.18	5024.11	96.2571		9854.18	127283	591.181		9854.18	0.152566	0.00105903
				9864.18	1080.3	72.4759		9864.18	4136.61	87.6081		9864.18	120302	575.361		9864.18	0.154977	0.00108775
				9874.18	1094.53	77.2518		9874.18	3263.3	77.4885		9874.18	113064	552.85		9874.18	0.154169	0.00107471
				9884.18	1052.12	73.4473		9884.18	2403.6	67.6723		9884.18	106555	534.138		9884.18	0.15206	0.00107198
				9894.18	1147.76	72.2665		9894.18	1855.29	61.4451		9894.18	100221	518.783		9894.18	0.149577	0.00106141
				9904.17	1158.54	76.144		9904.17	1435.55	56.9172		9904.17	91373.9	490.283		9904.17	0.146708	0.0010413
				9914.17	902.135	68.3646		9914.17	1132.27	52.9592		9914.17	86214.7	478.66		9914.17	0.140739	0.00101542
				9924.17	800.608	67.8385		9924.17	836.485	48.1701		9924.17	77949.2	448.146		9924.17	0.13345	0.000991865
				9934.17	930.083	69.9391		9934.17	866.36	49.6055		9934.17	71137.6	430.337		9934.17	0.127512	0.000964722
				9944.17	828.473	67.1411		9944.17	657.301	45.9282		9944.17	64681.4	405.71		9944.17	0.11727	0.000916505
				9954.17	962.159	70.5937		9954.17	437.015	40.7343		9954.17	59913.4	394.385		9954.17	0.105409	0.000861998
				9964.17	1001.8	70.4473		9964.17	646.133	46.4553		9964.17	54552.3	373.565		9964.17	0.100759	0.000858924
				9974.17	934.704	67.9497		9974.17	538.843	44.1448		9974.17	49207.4	356.375		9974.17	0.0925478	0.000817918
				9984.17	837.202	70.9487		9984.17	569.276	48.8261		9984.17	44149.3	337.146		9984.17	0.0827117	0.000776463
				9994.17	804.104	73.4076		9994.17	519.342	44.8884		9994.17	39539.2	320.115		9994.17	0.0760164	0.00075038
				10004.2	809.536	72.2701		10004.2	429.7	42.6087		10004.2	33732.1	290.443		10004.2	0.0654269	0.000681059
				10014.2	647.102	67.0131		10014.2	349.284	40.6842		10014.2	29921.3	279.691		10014.2	0.0577703	0.000645478
				10024.2	626.902	65.8058		10024.2	457.331	45.4397		10024.2	26102.3	260.702		10024.2	0.0516328	0.0006141
				10034.2	642.855	67.7009		10034.2	536.127	44.7936		10034.2	22612.9	243.419		10034.2	0.0435284	0.000556768
				10044.2	646.237	70.034		10044.2	368.09	40.7371		10044.2	19110.8	222.373		10044.2	0.0376256	0.000519856
				10054.2	814.111	69.8211		10054.2	386.91	43.2529		10054.2	16355.5	208.618		10054.2	0.032105	0.000481973
				10064.2	742.191	67.3522		10064.2	558.085	46.9331		10064.2	14061.9	195.383		10064.2	0.0255176	0.000421622
				10074.2	597.214	68.0937		10074.2	576.071	47.1598		10074.2	10670.9	168.626		10074.2	0.020596	0.000384364
				10084.2	637.483	67.2121		10084.2	419.133	41.8272		10084.2	9058.88	163.184		10084.2	0.0159103	0.000333568
				10094.2	672.388	68.9905		10094.2	431.855	42.7206		10094.2	7595.9	150.063		10094.2	0.0127699	0.000304981
				10104.2	607.935	66.7269		10104.2	362.258	41.3023		10104.2	5771.35	134.661		10104.2	0.0085915	0.000241672
				10114.2	659.35	65.8909		10114.2	358.523	41.045		10114.2	4623.75	124.896		10114.2	0.00651379	0.000213424
				10124.2	590.252	67.0622		10124.2	406.516	44.2188		10124.2	3093.57	108.62		10124.2	0.00427826	0.00017268
				10134.2	402.337	64.4461		10134.2	329.849	40.7905		10134.2	2968.38	118.15		10134.2	0.00313872	0.000158667
				10144.2	474.194	66.3968		10144.2	321.935	41.5298		10144.2	2601.32	110.649		10144.2	0.00168685	0.000122038
				10154.2	384.4	64.448		10154.2	211.891	38.5575		10154.2	1955.83	100.17		10154.2	0.00115404	0.000114868
				10164.2	434.075	66.2392		10164.2	264.601	41.1136		10164.2	1523.11	98.9254		10164.2	0.000584426	9.36502e-05
				10174.2	292.137	63.7722		10174.2	250.107	42.1174		10174.2	1485.83	99.5766		10174.2	0.000422572	0.000108739
				10184.2	248.799	63.8263		10184.2	324.029	42.3917		10184.2	1293.91	100.902		10184.2	0.000466178	0.00010954
				10194.2	226.775	63.7253		10194.2	359.486	41.6445		10194.2	1124.72	96.595		10194.2	0.000334144	9.97399e-05
				10204.1	167.963	62.941		10204.1	79.1112	38.7639		10204.1	792.723	93.7011		10204.1	0.000851527	0.000121731
				10214.1	261.85	179.156		10214.1	63.536	39.2467		10214.1	834.389	99.2778		10214.1	0.000325783	9.25659e-05
				10224.1	209.055	69.0762		10224.1	111.797	39.973		10224.1	369.912	93.0204		10224.1	0.00038339	0.000103344
				10234.1	199.436	63.7112		10234.1	13.6753	38.1923		10234.1	375.309	101.798		10234.1	0.0002898	9.16817e-05
				10244.1	109.842	65.5962		10244.1	35.1432	39.4423		10244.1	600.808	105.737		10244.1	0.000171914	9.53763e-05
				10254.1	84.5552	610.216		10254.1	52.113	40.2005		10254.1	76.1079	88.7296		10254.1	0.00030168	0.000103473
				10264.1	119.542	65.7539		10264.1	40.4899	41.9549		10264.1	211.203	93.488		10264.1	0.000157414	8.67757e-05
				10274.1	168.753	64.4848		10274.1	1.76997e-07	42.2099		10274.1	217.108	96.5355		10274.1	0.000176634	8.87462e-05
				10284.1	175.889	64.6537		10284.1	7.34921e-08	38.667		10284.1	10.655	85.6499		10284.1	5.14089e-05	8.07157e-05
				10294.1	26.3886	61.3063		10294.1	14.6077	40.1893		10294.1	3.73408e-09	82.8221		10294.1	4.03322e-15	7.66214e-05
				10304.1	34.6788	59.7662		10304.1	9.49643e-09	40.3839		10304.1	16.0887	85.4902		10304.1	0.00039874	0.000116579
				10314.1	2.99005	67.1552		10314.1	8.15585e-10	38.5435		10314.1	0.628517	83.859		10314.1	0.00027737	9.89218e-05
				10324.1	8.5888	75.664		10324.1	4.1727e-11	39.7998		10324.1	5.71174e-10	83.8841		10324.1	8.81545e-05	8.93706e-05
				10334.1	3.72982e-09	58.9772		10334.1	5.03269e-10	40.7591		10334.1	7.97125e-10	85.2051		10334.1	2.8265e-05	0.000109369
				10344.1	7.32639e-10	60.1695		10344.1	8.67364e-10	41.7814		10344.1	53.2262	91.8496		10344.1	6.17834e-15	8.73443e-05
				10354.1	3.90249e-09	60.5921		10354.1	2.48242e-10	40.1967		10354.1	2.86197e-10	85.3417		10354.1	0.00015848	0.000100803
				10364.1	1.54948e-08	61.7517		10364.1	2.10755e-11	40.1195		10364.1	1.86573e-10	85.4269		10364.1	6.67849e-05	9.76111e-05
				10374.1	5.3966	62.023		10374.1	4.2151e-11	39.9439		10374.1	8.64437e-10	85.3082		10374.1	2.46908e-05	9.35396e-05
				10384.1	8.4263	63.1408		10384.1	4.2151e-11	39.72		10384.1	7.0495e-10	86.5358		10384.1	6.12941e-05	9.44503e-05
				10394.1	1.17772e-10	61.4135		10394.1	6.32266e-11	40.9614		10394.1	1.60275e-10	87.1584		10394.1	5.48027e-14	8.5282e-05
				10404.1	3.14649	60.882		10404.1	2.10755e-11	40.6503		10404.1	3.87928e-11	85.4262		10404.1	8.7552e-05	9.6757e-05
				10414.1	1.68083e-06	522.282		10414.1	1.05378e-10	39.9919		10414.1	0	87.1324		10414.1	4.57962e-05	8.1985e-05
				10424.1	2.29413e-08	62.2188		10424.1	0	40.5924		10424.1	3.57654e-10	85.7502		10424.1	4.68258e-16	7.89955e-05
				10434.1	3.67328e-08	61.975		10434.1	2.06515e-11	40.6275		10434.1	1.59456e-10	85.4938		10434.1	4.78097e-05	9.03028e-05
				10444.1	1.67214e-10	61.6293		10444.1	2.10755e-11	40.6585		10444.1	0	86.7056		10444.1	7.04916e-05	0.000294789
				10454.1	5.22398e-09	61.2278		10454.1	8.43021e-11	41.3116		10454.1	1.93964e-11	86.4966		10454.1	1.41526e-13	8.51102e-05
				10464.1	1.94505e-09	62.0253		10464.1	0	41.9649		10464.1	2.73074e-11	87.1165		10464.1	4.25431e-16	7.84221e-05
				10474.1	1.31283e-09	61.6753		10474.1	8.43021e-11	40.7674		10474.1	1.44505e-10	86.0732		10474.1	1.25717e-15	8.1035e-05
				10484.1	2.3571e-09	60.8242		10484.1	4.1727e-11	40.1304		10484.1	1.02086e-10	86.979		10484.1	0.000136112	9.93769e-05
				10494.1	130.315	57.1372		10494.1	158.51	40.8507		10494.1	591.704	94.2216		10494.1	0.000167628	8.44801e-05
				10504.1	395.229	61.5567		10504.1	158.848	37.1803		10504.1	555.718	86.6054		10504.1	0.000171163	8.15086e-05
				10514.1	204.853	57.2668		10514.1	148.417	35.456		10514.1	517.737	82.7925		10514.1	0.00012721	7.39844e-05
				10524.1	228.983	56.187		10524.1	167.45	36.2985		10524.1	563.497	83.963		10524.1	0.000264335	8.93872e-05
				10534.1	163.015	53.086		10534.1	90.5049	33.6195		10534.1	533.058	79.7803		10534.1	0.000213743	7.98756e-05
				10544.1	220.882	73.2218		10544.1	133.735	32.9759		10544.1	712.879	90.7362		10544.1	0.000164144	6.94975e-05
				10554.1	319.821	57.1064		10554.1	164.541	33.6115		10554.1	654.685	79.8073		10554.1	0.000219772	7.70915e-05
				10564.1	273.862	60.4769		10564.1	239.457	38.7639		10564.1	521.59	78.8629		10564.1	0.000364327	8.4669e-05
				10574.1	285.162	57.0384		10574.1	65.2815	38.2769		10574.1	585.035	79.0424		10574.1	0.00031986	8.09752e-05
				10584.1	398.179	56.6579		10584.1	115.96	34.3698		10584.1	699.035	79.8512		10584.1	0.000214509	7.2664e-05
				10594.1	268.36	236.916		10594.1	223.4	33.0184		10594.1	579.735	72.9191		10594.1	0.000201553	6.65264e-05
				10604.1	511.766	56.1283		10604.1	151.896	31.7878		10604.1	577.15	74.481		10604.1	0.000204294	7.27956e-05
				10614.1	273.244	50.1367		10614.1	229.141	33.9001		10614.1	879.94	80.8877		10614.1	0.000419006	8.51281e-05
				10624.1	205.653	50.5882		10624.1	236.896	30.7542		10624.1	721.026	71.7782		10624.1	0.000261259	7.28139e-05
				10634.1	344.962	53.4898		10634.1	274.598	33.5612		10634.1	826.595	75.6995		10634.1	0.000362793	7.90971e-05
				10644.1	401.026	50.7183		10644.1	262.968	32.4288		10644.1	872.275	72.3798		10644.1	0.000310151	6.84748e-05
				10654.1	417.449	51.7791		10654.1	233.77	29.5855		10654.1	1011.13	76.1939		10654.1	0.000417752	7.35126e-05
				10664.1	403.164	50.9822		10664.1	278.989	30.3446		10664.1	974.132	69.8919		10664.1	0.000398481	7.38651e-05
				10674.1	584.462	52.8565		10674.1	256.928	30.509		10674.1	986.591	69.5101		10674.1	0.000404827	6.64515e-05
				10684.1	520.15	49.3928		10684.1	349.329	32.7311		10684.1	1103.01	71.5924		10684.1	0.000538029	7.66426e-05
				10694.1	572.025	49.6156		10694.1	384.844	32.0939		10694.1	1455.44	76.3755		10694.1	0.000442823	7.89659e-05
				10704.1	746.368	52.3065		10704.1	325.697	30.1605		10704.1	1492.62	74.9676		10704.1	0.000492607	7.45756e-05
				10714.1	595.397	47.6368		10714.1	436.61	30.564		10714.1	1565.21	72.0435		10714.1	0.000462951	7.42643e-05
				10724.1	644.129	48.5579		10724.1	447.144	30.024		10724.1	1667.84	74.82		10724.1	0.000466268	6.71403e-05
				10734.1	678.483	48.7202		10734.1	426.244	30.128		10734.1	2028.59	79.7261		10734.1	0.000583451	7.4937e-05
				10744.1	687.47	47.8941		10744.1	442.205	29.4774		10744.1	1851.01	70.2748		10744.1	0.000628278	6.96596e-05
				10754.1	837.63	49.6419		10754.1	526.141	31.9418		10754.1	1975.29	73.874		10754.1	0.000622333	6.8962e-05
				10764.1	841.639	47.2534		10764.1	550.689	30.5257		10764.1	1989.51	71.8053		10764.1	0.00064405	7.07405e-05
				10774.1	883.012	48.2333		10774.1	612.398	33.3628		10774.1	2220.18	75.9299		10774.1	0.000534351	6.13534e-05
				10784.1	914.133	48.0763		10784.1	485.425	27.691		10784.1	2330.64	74.9778		10784.1	0.000496045	5.68832e-05
				10794.1	995.709	50.6688		10794.1	539.22	28.784		10794.1	2263.03	71.9291		10794.1	0.000656383	6.99033e-05
				10804.1	1013.84	48.5516		10804.1	620.85	33.3861		10804.1	2352.86	72.0091		10804.1	0.000613434	6.3772e-05
				10814.1	1020.69	47.7986		10814.1	680.206	33.1789		10814.1	2472.69	74.0932		10814.1	0.000686801	6.59084e-05
				10824.1	1121.95	48.762		10824.1	587.34	28.3541		10824.1	2472.14	71.5264		10824.1	0.000660549	6.34216e-05
				10834.1	1054.22	48.1038		10834.1	670.39	30.3986		10834.1	2490.53	71.9901		10834.1	0.0006129	6.36946e-05
				10844.1	1122.84	48.3313		10844.1	720.263	33.5282		10844.1	2626.75	73.8271		10844.1	0.000607448	6.01474e-05
				10854.1	1162.07	49.349		10854.1	784.604	33.9051		10854.1	2710.06	75.1935		10854.1	0.000773635	6.8741e-05
				10864.1	1231.35	49.5732		10864.1	677.607	30.4296		10864.1	2552.23	71.9037		10864.1	0.000818209	6.92009e-05
				10874.1	1344.72	52.783		10874.1	669.009	31.0116		10874.1	2656.72	72.3605		10874.1	0.000807238	7.00204e-05
				10884.1	1206.23	49.0325		10884.1	664.382	29.5843		10884.1	2548.02	69.4728		10884.1	0.000885301	7.17225e-05
				10894.1	1278.18	50.9972		10894.1	622.95	29.2535		10894.1	2765.6	73.596		10894.1	0.000939462	7.646e-05
				10904.1	1255.29	49.4255		10904.1	733.262	31.3435		10904.1	2799.72	73.5586		10904.1	0.000837737	6.85644e-05
				10914.1	1175.41	48.3254		10914.1	715.307	30.0995		10914.1	2517.52	68.1038		10914.1	0.000825017	6.84342e-05
				10924.1	1303.89	52.0651		10924.1	617.106	29.5178		10924.1	2740.69	72.6305		10924.1	0.000715482	6.25426e-05
				10934.1	1286.14	49.9255		10934.1	653.441	31.0434		10934.1	2509.66	68.9032		10934.1	0.000781488	6.27099e-05
				10944.1	1255.65	50.7488		10944.1	666.409	30.8747		10944.1	2462.37	68.8218		10944.1	0.000759311	6.44589e-05
				10954.1	1230.82	49.5828		10954.1	678.103	29.5063		10954.1	2665.06	72.1512		10954.1	0.000905652	7.36977e-05
				10964.1	1210.52	48.8898		10964.1	721.639	30.729		10964.1	2645.86	69.7191		10964.1	0.000883981	7.50225e-05
				10974.1	1228.44	49.8944		10974.1	761.928	32.3534		10974.1	2624.76	70.6717		10974.1	0.000697611	6.02086e-05
				10984.1	1262.05	48.8792		10984.1	664.259	29.9222		10984.1	2536.58	67.7015		10984.1	0.000803887	6.74471e-05
				10994.1	1167.39	48.5361		10994.1	655.952	29.6267		10994.1	2722.59	74.486		10994.1	0.000801762	7.01757e-05
				11004.1	0	0		11004.1	0	0		11004.1	0	0		11004.1	0	0
				11014.1	0	0		11014.1	0	0		11014.1	0	0		11014.1	0	0
				11024.1	0	0		11024.1	0	0		11024.1	0	0		11024.1	0	0
				11034.1	0	0		11034.1	0	0		11034.1	0	0		11034.1	0	0
				11044.1	0	0		11044.1	0	0		11044.1	0	0		11044.1	0	0
				11054.1	0	0		11054.1	0	0		11054.1	0	0		11054.1	0	0
				11064.1	0	0		11064.1	0	0		11064.1	0	0		11064.1	0	0
				11074.1	0	0		11074.1	0	0		11074.1	0	0		11074.1	0	0
				11084.1	0	0		11084.1	0	0		11084.1	0	0		11084.1	0	0
				11094.1	0	0		11094.1	0	0		11094.1	0	0		11094.1	0	0
				11104.1	0	0		11104.1	0	0		11104.1	0	0		11104.1	0	0
				11114.1	0	0		11114.1	0	0		11114.1	0	0		11114.1	0	0
				11124.1	0	0		11124.1	0	0		11124.1	0	0		11124.1	0	0
				11134.1	0	0		11134.1	0	0		11134.1	0	0		11134.1	0	0
				11144.1	0	0		11144.1	0	0		11144.1	0	0		11144.1	0	0
				11154.1	0	0		11154.1	0	0		11154.1	0	0		11154.1	0	0
				11164.1	0	0		11164.1	0	0		11164.1	0	0		11164.1	0	0
				11174.1	0	0		11174.1	0	0		11174.1	0	0		11174.1	0	0
				11184.1	0	0		11184.1	0	0		11184.1	0	0		11184.1	0	0
				11194.1	0	0		11194.1	0	0		11194.1	0	0		11194.1	0	0
				11204.1	0	0		11204.1	0	0		11204.1	0	0		11204.1	0	0
				11214.1	0	0		11214.1	0	0		11214.1	0	0		11214.1	0	0
				11224.1	0	0		11224.1	0	0		11224.1	0	0		11224.1	0	0
				11234.1	0	0		11234.1	0	0		11234.1	0	0		11234.1	0	0
				11244.1	0	0		11244.1	0	0		11244.1	0	0		11244.1	0	0
				11254.1	0	0		11254.1	0	0		11254.1	0	0		11254.1	0	0
				11264.1	0	0		11264.1	0	0		11264.1	0	0		11264.1	0	0
				11274.1	0	0		11274.1	0	0		11274.1	0	0		11274.1	0	0
				11284.1	0	0		11284.1	0	0		11284.1	0	0		11284.1	0	0
				11294.1	0	0		11294.1	0	0		11294.1	0	0		11294.1	0	0
				11304.1	0	0		11304.1	0	0		11304.1	0	0		11304.1	0	0
				11314.1	0	0		11314.1	0	0		11314.1	0	0		11314.1	0	0
				11324.1	0	0		11324.1	0	0		11324.1	0	0		11324.1	0	0
				11334.1	0	0		11334.1	0	0		11334.1	0	0		11334.1	0	0
				11344.1	0	0		11344.1	0	0		11344.1	0	0		11344.1	0	0
				11354.1	0	0		11354.1	0	0		11354.1	0	0		11354.1	0	0
				11364.1	0	0		11364.1	0	0		11364.1	0	0		11364.1	0	0
				11374.1	0	0		11374.1	0	0		11374.1	0	0		11374.1	0	0
				11384.1	0	0		11384.1	0	0		11384.1	0	0		11384.1	0	0
				11394.1	0	0		11394.1	0	0		11394.1	0	0		11394.1	0	0
				11404	0	0		11404	0	0		11404	0	0		11404	0	0
				11414	0	0		11414	0	0		11414	0	0		11414	0	0
				11424	0	0		11424	0	0		11424	0	0		11424	0	0
				11434	0	0		11434	0	0		11434	0	0		11434	0	0
				11444	0	0		11444	0	0		11444	0	0		11444	0	0
				11454	0	0		11454	0	0		11454	0	0		11454	0	0
				11464	0	0		11464	0	0		11464	0	0		11464	0	0
				11474	0	0		11474	0	0		11474	0	0		11474	0	0
				11484	0	0		11484	0	0		11484	0	0		11484	0	0
				11494	0	0		11494	0	0		11494	0	0		11494	0	0
				11504	0	0		11504	0	0		11504	0	0		11504	0	0
				11514	0	0		11514	0	0		11514	0	0		11514	0	0
				11524	0	0		11524	0	0		11524	0	0		11524	0	0
				11534	0	0		11534	0	0		11534	0	0		11534	0	0
				11544	0	0		11544	0	0		11544	0	0		11544	0	0
				11554	0	0		11554	0	0		11554	0	0		11554	0	0
				11564	0	0		11564	0	0		11564	0	0		11564	0	0
				11574	0	0		11574	0	0		11574	0	0		11574	0	0
				11584	0	0		11584	0	0		11584	0	0		11584	0	0
				11594	0	0		11594	0	0		11594	0	0		11594	0	0
				11604	0	0		11604	0	0		11604	0	0		11604	0	0
				11614	0	0		11614	0	0		11614	0	0		11614	0	0
				11624	0	0		11624	0	0		11624	0	0		11624	0	0
				11634	0	0		11634	0	0		11634	0	0		11634	0	0
				11644	0	0		11644	0	0		11644	0	0		11644	0	0
				11654	0	0		11654	0	0		11654	0	0		11654	0	0
				11664	0	0		11664	0	0		11664	0	0		11664	0	0
				11674	0	0		11674	0	0		11674	0	0		11674	0	0
				11684	0	0		11684	0	0		11684	0	0		11684	0	0
				11694	0	0		11694	0	0		11694	0	0		11694	0	0
				11704	0	0		11704	0	0		11704	0	0		11704	0	0
				11714	0	0		11714	0	0		11714	0	0		11714	0	0
				11724	0	0		11724	0	0		11724	0	0		11724	0	0
				11734	0	0		11734	0	0		11734	0	0		11734	0	0
				11744	0	0		11744	0	0		11744	0	0		11744	0	0
				11754	0	0		11754	0	0		11754	0	0		11754	0	0
				11764	0	0		11764	0	0		11764	0	0		11764	0	0
				11774	0	0		11774	0	0		11774	0	0		11774	0	0
				11784	0	0		11784	0	0		11784	0	0		11784	0	0
				11794	0	0		11794	0	0		11794	0	0		11794	0	0
				11804	0	0		11804	0	0		11804	0	0		11804	0	0
				11814	0	0		11814	0	0		11814	0	0		11814	0	0
				11824	0	0		11824	0	0		11824	0	0		11824	0	0
				11834	0	0		11834	0	0		11834	0	0		11834	0	0
				11844	0	0		11844	0	0		11844	0	0		11844	0	0
				11854	0	0		11854	0	0		11854	0	0		11854	0	0
				11864	0	0		11864	0	0		11864	0	0		11864	0	0
				11874	0	0		11874	0	0		11874	0	0		11874	0	0
				11884	0	0		11884	0	0		11884	0	0		11884	0	0
				11894	0	0		11894	0	0		11894	0	0		11894	0	0
				11904	0	0		11904	0	0		11904	0	0		11904	0	0
				11914	0	0		11914	0	0		11914	0	0		11914	0	0
				11924	0	0		11924	0	0		11924	0	0		11924	0	0
				11934	0	0		11934	0	0		11934	0	0		11934	0	0
				11944	0	0		11944	0	0		11944	0	0		11944	0	0
				11954	0	0		11954	0	0		11954	0	0		11954	0	0
				11964	0	0		11964	0	0		11964	0	0		11964	0	0
				11974	0	0		11974	0	0		11974	0	0		11974	0	0
				11984	0	0		11984	0	0		11984	0	0		11984	0	0
				11994	0	0		11994	0	0		11994	0	0		11994	0	0

## Sheet: TPC_calibration
	TPC calibration points
	1) Narrow 2+ at 2.7 MeV fitted simultaneously as it appears in the 9.7 & 9.8 MeV datasets
	2) Location of the broad 1- as it appears in the 9.38, 9.5 datasets
	3) The gaolinium alpha source
	Ecm = (reconstructed Energy - c)/m
	covariance_cm =	0.00488925	-0.00197369
		-0.00197369	0.00080147
	m =	0.973377
	c =	0.321516

## Sheet: TPC_938
This sheet contains the details of each 16O reconstructed event gathered with a 9.50 MeV nominal beam energy.											see TPC_calibration sheet
Enough details are provided that the event could be found and reanalysed from the raw data.											m	0.973377	c	0.321516
	runID	eventID	GRID	length (mm)	thetaLab (deg.)	thetaCM (deg.)	Nominal CoM energy (MeV)	Calibrated CoM energy (MeV)
	4101	2347	978	60.6074	56.1494	57.1528	2.44281	2.17931
	4101	2419	1103	65.6728	89.4204	90.6188	2.67145	2.41421
	4101	2879	884	62.6989	34.7761	35.4719	2.51039	2.24874
	4105	197	1210	63.5436	77.9728	79.1406	2.57766	2.31785
	4106	1811	1089	56.233	113.437	114.532	2.31406	2.04704
	4110	1722	1227	65.8822	63.9837	65.0644	2.65481	2.39711
	4111	2686	1206	63.3173	49.9986	50.9204	2.54427	2.28355
	4111	3053	1034	62.3717	45.4904	46.3382	2.50427	2.24245
	4111	4270	1011	60.9295	90.3075	91.5128	2.48582	2.2235
	4112	1992	1116	59.929	145.248	145.935	2.48751	2.22524
	4119	1477	1144	64.3672	75.7615	76.9148	2.60763	2.34864
	4119	1922	1127	60.0645	60.2358	61.2623	2.42446	2.16046
	4125	808	1116	60.7217	124.42	125.394	2.50667	2.24492
	4125	1546	994	61.9042	67.3269	68.4323	2.50334	2.2415
	4127	1388	1116	59.85	136.849	137.663	2.47961	2.21712
	4128	501	1067	57.0902	88.0317	89.2208	2.32815	2.06152
	4130	1388	1248	69.1292	25.6817	26.2076	2.74807	2.49292
	4130	2002	1182	64.4854	56.777	57.7781	2.59488	2.33554
	4131	526	1133	69.1624	93.1092	94.3127	2.80826	2.55476
	4131	643	1060	66.1565	72.9494	74.0976	2.67377	2.41659
	4132	1338	993	62.554	51.5728	52.4972	2.51576	2.25426
	4132	4449	1005	64.3926	80.5585	81.7438	2.61327	2.35443
	4132	5045	1137	68.0987	127.656	128.609	2.80289	2.54924
	4134	1652	1029	62.3648	40.6404	41.4096	2.50084	2.23893
	4135	892	1353	70.5699	49.1239	50.029	2.81632	2.56304
	4135	1466	1311	69.1497	61.8918	62.9479	2.77555	2.52115
	4135	2747	1191	63.0733	69.8674	70.9981	2.55163	2.29111
	4135	5091	954	57.2884	84.0858	85.2735	2.33284	2.06633
	4136	4050	1135	55.513	103.572	104.738	2.27598	2.00792
	4136	4176	1105	59.1845	68.6181	69.7327	2.3962	2.13143
	4136	4323	1202	61.4884	120.42	121.44	2.53457	2.27358
	4138	157	1039	63.4113	59.5947	60.6331	2.55569	2.29528
	4138	1298	1029	59.755	33.0534	33.6953	2.39524	2.13044
	4138	1531	1054	63.9373	49.5361	50.4464	2.5679	2.30782
	4138	3961	1159	62.229	65.5465	66.6217	2.51456	2.25303
	4139	2827	1031	59.263	84.048	85.2275	2.41295	2.14864
	4139	4755	1152	63.2419	46.4333	47.3124	2.53873	2.27786
	4139	5266	1216	63.8042	69.5455	70.6584	2.57986	2.32011
	4140	1066	1287	67.3306	64.5495	65.6192	2.71018	2.454
	4140	1860	1090	60.1214	50.1922	51.0973	2.41931	2.15517
	4140	1962	1094	64.2858	113.247	114.356	2.64012	2.38202
	4141	5490	1167	63.3454	110.805	111.913	2.60072	2.34154
	4142	4421	1260	65.7239	108.876	109.999	2.69253	2.43586
	4144	392	1149	66.3041	67.4259	68.5309	2.67408	2.41691
	4144	418	1154	62.014	46.0279	46.8744	2.49069	2.2285
	4144	714	1073	63.5759	79.8985	81.0716	2.58077	2.32105
	4144	1365	1235	62.63	96.7461	97.9321	2.5596	2.2993
	4144	1670	1220	64.0072	50.8238	51.7423	2.57159	2.31161
	4144	1711	1030	64.6461	62.9594	64.0237	2.60646	2.34744
	4144	4335	1154	67.6342	32.0716	32.6905	2.69618	2.43961
	4144	5927	1003	58.2667	40.1012	40.8872	2.34041	2.07411
	4146	3329	1043	60.5029	91.4337	92.6365	2.46975	2.20699
	4146	5185	1079	64.3396	64.9053	65.996	2.5964	2.3371
	4147	1541	1155	66.4604	95.1032	96.2923	2.70742	2.45116
	4148	1264	1139	62.4356	70.4951	71.6271	2.52715	2.26596
	4149	1655	1011	61.3019	42.4818	43.281	2.4606	2.19759
	4149	2052	1152	62.9552	141.679	142.41	2.60879	2.34983
	4149	2731	1200	66.7699	60.5128	61.5495	2.68531	2.42845
	4150	748	897	56.6612	79.4375	80.6073	2.30332	2.03601
	4150	4834	1019	66.4627	37.5045	38.2238	2.65565	2.39797
	4151	409	1223	63.2908	45.0669	45.925	2.53966	2.27881
	4151	3656	1326	66.1829	69.2469	70.3666	2.6712	2.41395
	4152	2704	1061	64.3982	52.2868	53.2446	2.58782	2.32829
	4153	389	1162	62.748	61.1056	62.1473	2.53108	2.27
	4153	1061	1161	64.9025	55.1924	56.1652	2.60956	2.35062
	4153	1968	1132	64.5003	78.5628	79.7234	2.6155	2.35673
	4155	1188	1044	64.6122	62.9742	64.0491	2.60517	2.34611
	4155	2169	953	57.2008	57.4923	58.5066	2.30855	2.04138
	4155	2286	1219	66.9899	60.7355	61.7838	2.69384	2.43721
	4155	3815	1312	68.0578	95.4111	96.5921	2.76884	2.51426
	4155	4895	1021	59.2973	89.9648	91.1689	2.41975	2.15562
	4159	782	1093	62.2247	28.5316	29.1203	2.48902	2.22679
	4159	1431	1080	63.1767	84.1749	85.3654	2.56923	2.30919
	4160	2039	1040	59.4569	105.023	106.165	2.43973	2.17615
	4161	73	1212	64.6121	78.5216	79.7001	2.61981	2.36115
	4161	1127	1132	65.2819	75.4263	76.5852	2.64266	2.38463
	4161	3273	1120	64.7135	52.6183	53.5586	2.60019	2.341
	4162	2888	1229	65.6338	138.717	139.499	2.71453	2.45846
	4162	5032	1113	59.9919	56.7242	57.7239	2.41889	2.15474
	4162	5388	1190	64.8044	101.476	102.639	2.64952	2.39168
	4163	3686	941	59.7589	36.3146	37.0224	2.39694	2.13219
	4164	309	1016	63.165	38.539	39.2855	2.53054	2.26944
	4164	3556	1179	63.7565	127.155	128.112	2.63086	2.37251
	4164	3788	1147	62.6053	72.7373	73.883	2.53591	2.27496
	4166	469	973	61.335	94.228	95.4168	2.5057	2.24392
	4166	2827	1088	60.6322	96.2152	97.4003	2.47935	2.21685
	4166	2837	1062	61.1467	46.7555	47.6235	2.45729	2.19419
	4166	3341	1097	69.3294	95.199	96.3845	2.81686	2.56359
	4167	807	1114	55.4069	49.5083	50.4167	2.23209	1.96283
	4167	2818	1108	70.0247	26.4014	26.925	2.78116	2.52692
	4169	4636	1142	65.2695	67.6248	68.7277	2.63474	2.37649
	4170	769	1020	60.4066	32.9434	33.6126	2.42058	2.15647
	4170	1932	1192	62.917	85.7194	86.9045	2.56048	2.3002
	4170	2161	1012	64.9231	36.8052	37.5144	2.59691	2.33763
	4170	4083	1175	65.8322	147.303	147.952	2.72793	2.47223
	4170	4115	982	56.3592	115.472	116.539	2.3209	2.05407
	4171	98	1048	56.9059	67.9751	69.0717	2.30417	2.03688
	4171	3031	1011	63.9937	57.364	58.3721	2.57639	2.31655
	4172	3504	1020	57.6994	71.0639	72.1817	2.33854	2.07219
	4173	955	1121	54.6261	121.009	122.032	2.2518	1.98308
	4174	2194	1209	66.516	68.1446	69.2433	2.68279	2.42586
	4174	2651	1119	60.4915	103.02	104.194	2.47985	2.21737
	4175	838	1140	63.8614	87.3689	88.556	2.59915	2.33993
	4175	1041	1013	62.8085	54.3522	55.3334	2.52786	2.26669
	4175	3183	1145	64.4999	129.07	130.001	2.66209	2.40459
	4176	732	1032	58.248	82.428	83.6155	2.37041	2.10493
	4176	1984	1247	67.9687	100.635	101.818	2.77101	2.51649
	4176	2161	1018	57.8773	57.1735	58.1835	2.33525	2.06881
	4176	2276	1079	58.915	57.7064	58.7214	2.37688	2.11158
	4176	3810	934	59.9287	83.729	84.9054	2.4395	2.17591
	4176	3984	1057	64.5977	38.1694	38.9222	2.58535	2.32575
	4176	5059	1131	60.824	100.571	101.748	2.49104	2.22886
	4177	729	1044	62.0117	67.9722	69.0717	2.50815	2.24644
	4177	981	996	63.165	64.2867	65.3673	2.55016	2.2896
	4178	113	1160	63.1298	66.9354	68.0375	2.55116	2.29063
	4179	2940	1154	60.3618	89.2093	90.4125	2.46201	2.19904
	4179	4775	1230	58.7921	107.605	108.736	2.4149	2.15064
	4180	627	1198	64.0773	74.3821	75.5225	2.59505	2.33572
	4180	2073	1289	63.1773	45.5189	46.3699	2.53558	2.27462
	4180	2157	1365	65.187	40.2147	40.9921	2.60914	2.35019
	4181	261	1224	58.6945	46.9563	47.8403	2.36103	2.0953
	4182	24	1243	57.4451	43.1935	44.0115	2.30966	2.04252
	4182	308	1194	57.2422	93.5399	94.7265	2.33919	2.07286
	4182	2987	1121	64.7222	87.3611	88.556	2.63268	2.37438
	4183	1902	1323	62.206	65.7576	66.8462	2.51385	2.2523
	4183	3353	1292	62.9393	33.0649	33.7366	2.51876	2.25734
	4183	4557	1130	64.9025	134.935	135.791	2.68264	2.4257
	4183	4962	1128	54.3593	55.2417	56.2204	2.19305	1.92272
	4184	671	1182	69.0791	35.323	36.0211	2.7516	2.49655
	4184	1348	1104	57.5203	37.3694	38.1125	2.30973	2.04259
	4184	4194	1217	59.8569	47.354	48.2409	2.40704	2.14256
	4184	4725	1263	61.305	91.5246	92.7283	2.50199	2.24011
	4185	3987	1206	64.2683	48.3798	49.2772	2.57978	2.32003
	4186	2039	1399	62.6981	89.1585	90.3438	2.55513	2.2947
	4186	2346	1249	69.9724	32.2567	32.9021	2.78244	2.52823
	4186	3001	1144	62.7022	56.1768	57.1801	2.52518	2.26394
	4186	4017	1394	65.2879	57.6947	58.6946	2.62646	2.36799
	4186	4776	1160	60.6421	92.0333	93.2332	2.4759	2.21331
	4188	274	1098	59.283	66.9651	68.0622	2.39877	2.13407
	4188	2172	1143	58.5299	61.8205	62.8707	2.3646	2.09896
	4189	63	1057	55.4767	72.8853	74.0261	2.24995	1.98118
	4189	1603	1184	58.2512	66.7878	67.8891	2.3573	2.09146
	4190	1493	1112	61.6578	51.5944	52.5261	2.48072	2.21826
	4190	2018	1114	65.8282	78.0634	79.2339	2.6662	2.40881
	4190	3348	1014	60.5783	56.9064	57.9134	2.44224	2.17873
	4190	3442	1097	59.061	122.315	123.312	2.43764	2.174
	4191	4518	1129	60.4618	148.937	149.542	2.51111	2.24948
	4191	4649	1138	68.2994	37.4385	38.1497	2.72417	2.46837
	4192	3138	1125	67.8081	71.7273	72.8545	2.73503	2.47953
	4192	4573	1282	65.2306	57.3034	58.3183	2.62394	2.3654
	4193	284	1169	64.2202	134.321	135.17	2.65487	2.39717
	4193	484	1180	66.6245	52.3939	53.3304	2.67276	2.41555
	4193	1503	1091	64.4095	47.8091	48.7001	2.58478	2.32517
	4194	1696	1124	55.6612	116.819	117.879	2.29263	2.02503
	4194	2426	1106	52.6719	101.432	102.592	2.15433	1.88294
	4194	2950	1356	66.7372	58.1264	59.1495	2.68195	2.42499
	4194	3453	1235	61.5655	76.7683	77.9245	2.49852	2.23655
	4194	3739	1037	55.2989	112.433	113.528	2.274	2.00589
	4195	4435	1197	66.1841	103.102	104.265	2.70478	2.44845
	4197	4	1309	65.9245	38.9823	39.7179	2.6363	2.37809
	4198	783	1286	61.6913	69.3409	70.4639	2.49673	2.23471
	4198	1915	1235	65.588	84.7254	85.9171	2.66354	2.40608
	4198	2544	1073	64.6308	52.8365	53.7862	2.5972	2.33793
	4198	3759	1121	63.2497	35.0636	35.7474	2.53178	2.27072
	4199	242	1151	66.3808	106.805	107.939	2.7161	2.46008
	4199	2929	1312	64.2096	46.2075	47.0625	2.57591	2.31605
	4200	6	1387	67.4356	77.71	78.8838	2.72696	2.47123
	4200	1316	1222	63.3454	65.5672	66.6467	2.55834	2.298
	4202	551	1196	65.9246	31.1429	31.7448	2.63161	2.37328
	4202	2372	1160	70.8739	43.1942	44.0115	2.82265	2.56954
	4203	3851	1163	65.2511	60.0733	61.1054	2.62713	2.36867
	4205	2879	1200	62.7846	42.5109	43.3144	2.51832	2.25689
	4205	3012	1065	61.2298	109.074	110.194	2.51485	2.25332
	4205	3849	1098	66.8578	58.4013	59.4161	2.68673	2.4299
	4206	1557	988	54.8381	112.109	113.204	2.25425	1.9856
	4206	3587	1085	58.7338	82.4953	83.6847	2.39016	2.12522
	4206	4916	1153	66.3627	31.4437	32.0484	2.64827	2.39039
	4206	5376	1113	67.1715	71.1927	72.326	2.71055	2.45438
	4206	6181	1070	61.7389	40.4273	41.2013	2.4764	2.21382
	4208	49	1050	61.692	90.6256	91.8108	2.51658	2.2551
	4208	1344	1243	64.5636	50.2075	51.1267	2.59254	2.33314
	4208	1789	1172	57.9563	105.23	106.38	2.37868	2.11343
	4208	2887	1340	69.2378	82.7441	83.9383	2.79985	2.54612
	4208	3253	1092	58.0003	54.4719	55.4448	2.33831	2.07195
	4208	4261	999	54.1721	89.2697	90.4584	2.20837	1.93846
	4208	6074	1191	68.6047	53.5618	54.5213	2.74785	2.4927
	4209	708	1238	62.0661	127.147	128.112	2.56298	2.30277
	4209	4025	1304	68.2252	44.5407	45.3801	2.72645	2.47071
	4209	4915	1046	64.4926	53.0591	54.0131	2.59207	2.33266
	4209	5568	1083	63.5381	39.9203	40.6767	2.54577	2.28509
	4210	2505	1024	66.3296	57.3003	58.3183	2.6658	2.4084
	4211	426	1039	57.429	53.5159	54.465	2.31503	2.04804
	4211	1362	1131	59.9069	102.763	103.934	2.45601	2.19287
	4211	4882	1144	59.462	59.8523	60.8958	2.40024	2.13558
	4212	1168	1054	65.1453	32.6938	33.3216	2.60296	2.34384
	4214	62	1141	58.7651	73.2548	74.4071	2.38329	2.11816
	4214	2455	1182	67.2703	68.8607	69.9768	2.71202	2.45589
	4214	3201	1033	56.2187	53.2525	54.2111	2.26672	1.99841
	4214	3531	1157	63.4593	39.1289	39.8969	2.54226	2.28148
	4215	3170	1026	55.9695	104.86	106.022	2.29615	2.02864
	4216	1064	969	62.2861	52.128	53.0728	2.50572	2.24394
	4216	3452	1051	60.3485	85.8258	87.0193	2.45833	2.19526
	4216	3553	1119	63.4659	51.65	52.5838	2.55129	2.29076
	4217	960	1005	57.9977	84.0818	85.2735	2.36171	2.09599
	4217	2405	1079	63.5297	48.1355	49.0348	2.55111	2.29057
	4217	3266	1261	61.2552	100.121	101.303	2.50794	2.24622
	4217	3785	1156	63.4539	39.8467	40.6063	2.54248	2.28171
	4217	4845	1236	65.2413	111.393	112.507	2.67604	2.41892
	4218	3678	1045	63.4777	45.7334	46.5911	2.54735	2.28671
	4218	4024	1078	63.9283	27.2033	27.7731	2.55387	2.29341
	4219	424	978	58.3677	46.4695	47.3436	2.34786	2.08177
	4219	1423	1197	64.2193	32.0879	32.7329	2.56737	2.30728
	4220	4038	902	58.9844	38.2971	39.0315	2.36764	2.10209
	4221	139	1104	62.916	38.7335	39.4662	2.52103	2.25967
	4221	891	1306	68.6621	34.1357	34.7949	2.73549	2.48
	4221	2765	1208	64.4184	49.6048	50.5058	2.58648	2.32691
	4221	3465	1150	63.6281	130.667	131.575	2.62842	2.37
	4221	3951	1093	59.2001	81.5002	82.6922	2.40811	2.14366
	4222	2093	1238	64.4488	73.8744	75.0249	2.60899	2.35004
	4222	3029	1085	59.183	101.811	102.991	2.4258	2.16184
	4223	75	1117	60.9534	124.868	125.845	2.51639	2.25491
	4224	2587	1098	57.6497	48.5668	49.4584	2.32074	2.0539
	4224	4355	1070	68.4159	38.0017	38.7394	2.72887	2.4732
	4225	1050	1070	57.4812	55.543	56.5232	2.31841	2.05151
	4225	1424	1012	64.5003	60.3514	61.3929	2.59853	2.33929
	4225	1573	1240	66.7584	29.8374	30.4129	2.66225	2.40475
	4225	3300	1113	63.6948	69.3356	70.4639	2.57543	2.31556
	4225	3960	1089	66.0862	60.1267	61.1577	2.65905	2.40147
	4225	4655	1135	64.6423	47.4056	48.2716	2.59341	2.33403
	4226	3167	1022	62.6969	42.6087	43.4146	2.51499	2.25347
	4226	3569	1188	61.4333	127.54	128.492	2.53774	2.27684
	4227	236	1168	59.1151	84.8669	86.0549	2.40772	2.14326
	4227	1397	1222	59.3057	65.8844	66.9708	2.39879	2.13409
	4227	1539	1086	60.8273	59.2612	60.2907	2.45394	2.19075
	4227	2084	1017	59.6403	65.4572	66.5468	2.4118	2.14745
	4227	4573	1079	63.6202	34.3643	35.0352	2.54564	2.28496
	4228	4484	980	64.7281	35.4245	36.099	2.58864	2.32913
	4228	4824	1098	59.8338	55.8433	56.8249	2.41197	2.14763
	4229	132	1029	62.0532	120.348	121.386	2.55723	2.29686
	4229	2100	1161	63.719	41.3059	42.0979	2.55365	2.29318
	4230	2158	1214	63.3974	110.667	111.79	2.60267	2.34355
	4230	2171	1057	64.2523	58.9657	60	2.58775	2.32822
	4230	2710	1122	68.2689	126.532	127.503	2.80851	2.55501
	4231	383	1201	65.0642	105.7	106.858	2.66372	2.40626
	4231	3653	1134	64.1967	49.3725	50.2678	2.57777	2.31796
	4232	270	1058	66.0367	43.6689	44.5041	2.64378	2.38578
	4232	2172	1203	60.7801	111.973	113.079	2.49922	2.23727
	4232	3768	1056	60.0777	144.583	145.286	2.49326	2.23114
	4232	4744	1178	56.1924	70.3379	71.458	2.27714	2.00911
	4233	2528	1224	66.983	98.2279	99.4159	2.73069	2.47507
	4234	224	1008	62.2342	98.2911	99.4624	2.54532	2.28463
	4234	2613	1127	61.3158	53.2361	54.1829	2.46851	2.20572
	4234	2694	1125	61.4985	41.9466	42.7435	2.46795	2.20514
	4234	3563	1142	64.415	77.7369	78.9071	2.6114	2.35251
	4235	1690	1154	62.229	81.3781	82.5535	2.52916	2.26802
	4235	3370	1058	62.0424	87.8705	89.0603	2.52792	2.26675
	4236	50	996	61.7555	47.4427	48.333	2.48158	2.21914
	4236	1329	1052	63.9188	33.9184	34.5936	2.55686	2.29648
	4236	1443	993	57.2979	83.8414	85.0205	2.33301	2.06651
	4236	3108	1251	67.9847	87.8421	89.0374	2.75809	2.50322
	4236	4713	1046	66.1832	52.1701	53.1014	2.65589	2.39822
	4237	3949	1109	67.6238	50.8229	51.7423	2.709	2.45278
	4238	1712	1318	68.7281	107.479	108.615	2.80734	2.55381
	4238	3314	1187	63.5448	60.7764	61.8098	2.56187	2.30163
	4238	3492	909	59.5314	37.169	37.8892	2.38848	2.1235
	4238	4564	1007	63.5381	62.2715	63.3333	2.56293	2.30272
	4238	4631	1066	56.3759	62.9327	63.9982	2.27925	2.01128
	4238	5067	1244	66.901	107.975	109.099	2.73745	2.48201
	4239	2348	981	57.3229	57.9296	58.9357	2.3137	2.04667
	4239	4814	973	54.996	36.6915	37.4014	2.2092	1.93931
	4240	1254	1006	58.4422	117.924	118.973	2.40899	2.14457
	4240	2482	1113	64.123	57.4618	58.4797	2.58147	2.32177
	4241	1379	1073	57.1696	39.7471	40.5005	2.29704	2.02956
	4241	4473	1103	61.5541	89.4623	90.6646	2.51	2.24834
	4241	4927	1153	61.7643	62.7208	63.794	2.49382	2.23172
	4243	1833	1042	62.3735	60.1602	61.1839	2.51559	2.25408
	4243	2918	993	56.1557	117.438	118.503	2.3139	2.04688
	4243	3465	1047	58.0441	118.676	119.736	2.39324	2.12839
	4243	4152	1060	56.3813	118.178	119.235	2.32389	2.05714
	4244	123	1123	65.4261	29.8039	30.4129	2.61209	2.35322
	4244	261	1225	62.229	77.7482	78.9071	2.52573	2.2645
	4244	1137	1046	65.1401	40.5646	41.3403	2.60758	2.34859
	4244	1422	1044	65.8038	55.5595	56.5506	2.64432	2.38633
	4244	1500	1173	59.4081	41.3772	42.1663	2.38586	2.12081
	4244	2310	1098	61.0021	65.8608	66.9459	2.46634	2.20349
	4244	2312	1140	63.3377	52.7943	53.7578	2.54722	2.28658
	4245	443	1105	62.7597	43.2216	44.0445	2.51783	2.25638
	4245	1123	1178	59.3072	57.1557	58.1566	2.39205	2.12716
	4245	1498	1099	62.0357	97.4357	98.6269	2.53666	2.27573
	4245	1782	982	66.9156	40.0336	40.8171	2.67435	2.41719
	4247	3065	1016	63.9757	68.8621	69.9768	2.5859	2.32632
	4248	3035	1025	62.8085	58.156	59.1762	2.53096	2.26987
	4248	3939	1058	59.1307	130.554	131.453	2.44626	2.18286
	4248	3960	1068	62.8505	49.9688	50.8908	2.52611	2.26489
	4249	3619	1273	64.2705	81.9128	83.0848	2.60981	2.35088
	4250	3835	1287	70.1001	138.398	139.183	2.88923	2.63794
	4250	3997	1098	63.2419	41.6193	42.4047	2.53544	2.27448
	4252	151	1039	66.3084	35.0564	35.7474	2.64832	2.39044
	4252	3054	1054	58.3925	67.0826	68.1857	2.3632	2.09753
	4252	4282	1039	61.5062	82.6788	83.8691	2.5017	2.23981
	4253	2191	1217	65.1636	83.4576	84.6523	2.64594	2.388
	4254	295	1065	68.2902	78.692	79.8631	2.76011	2.50529
	4255	290	1040	59.8028	35.0985	35.7867	2.39806	2.13334
	4256	3168	938	56.9965	60.1876	61.2362	2.30222	2.03488
	4256	3308	1179	61.4297	109.568	110.683	2.52328	2.26198
	4257	4293	1263	68.2994	83.5111	84.6983	2.76543	2.51076
	4258	786	1086	63.1024	45.7007	46.5596	2.5328	2.27176
	4258	820	1063	53.557	69.8147	70.9253	2.16923	1.89825
	4258	2990	1007	61.9386	70.4251	71.5546	2.50748	2.24575
	4258	4928	1101	60.4966	71.5756	72.7105	2.45124	2.18797
	4259	2648	1036	55.6248	75.372	76.538	2.25784	1.98928
	4259	3065	1055	63.7692	89.1825	90.3667	2.59729	2.33802
	4261	931	1083	60.9149	118.416	119.472	2.5099	2.24824
	4261	2525	1080	63.5818	99.2506	100.44	2.59952	2.34031
	4262	592	1060	67.7764	27.3964	27.9692	2.69899	2.4425
	4262	2661	1037	59.692	127.183	128.141	2.46687	2.20403
	4262	3393	1038	61.4483	96.8322	98.0247	2.51266	2.25107
	4262	4262	1222	64.9893	67.9373	69.0471	2.62425	2.36572
	4263	1294	1086	55.8224	59.2243	60.2379	2.25456	1.98591
	4263	1735	1097	61.4457	36.0354	36.7552	2.46251	2.19955
	4263	1866	928	62.4052	78.4589	79.6302	2.53337	2.27235
	4263	4425	1280	66.3516	46.1576	47.0312	2.65753	2.39991
	4263	4439	1166	59.3844	137.604	138.417	2.46105	2.19805
	4263	4521	1054	55.0431	116.037	117.104	2.26591	1.99757
	4264	2688	983	60.32	50.8705	51.8006	2.42761	2.1637
	4264	3156	1121	62.748	42.4366	43.2476	2.51686	2.25539
	4265	1386	1075	68.3915	47.6373	48.5168	2.73503	2.47953
	4265	2234	1027	56.4513	79.3319	80.5144	2.29469	2.02714
	4266	286	1110	63.5905	92.9061	94.1059	2.59387	2.3345
	4266	1888	1023	60.8731	57.2957	58.2914	2.45418	2.19099
	4267	885	1090	58.3168	58.4701	59.4959	2.35365	2.08771
	4267	5360	1030	63.4545	70.9706	72.1094	2.56756	2.30747
	4268	910	1201	65.2862	54.8416	55.8058	2.62396	2.36542
	4269	1943	1097	57.0961	67.3011	68.4077	2.31133	2.04424
	4270	286	1097	65.3522	59.1005	60.1322	2.63016	2.37179
	4271	2705	1064	66.9466	34.011	34.6742	2.67165	2.41441
	4272	2500	1072	63.1773	136.001	136.819	2.61409	2.35528
	4273	2614	1066	58.484	50.4987	51.4205	2.35489	2.08899
	4273	4294	1002	63.2164	68.6279	69.7327	2.55608	2.29568
	4274	1391	1031	61.4756	63.3207	64.38	2.48291	2.22051
	4274	3226	1266	67.485	50.0001	50.9204	2.70314	2.44676
	4274	3775	1158	57.4411	107.876	109.002	2.35971	2.09394
	4274	3833	1060	65.2357	66.4859	67.592	2.63239	2.37408
	4274	4373	1046	66.6092	99.5269	100.696	2.71762	2.46164
	4274	5063	1078	60.178	40.542	41.3056	2.41554	2.1513
	4274	5124	1166	60.5217	47.135	48.0255	2.43303	2.16927
	4276	1365	1097	56.1568	108.804	109.926	2.30717	2.03996
	4276	2060	1077	58.2959	71.6878	72.8305	2.36309	2.09741
	4276	3378	1090	57.8001	52.3065	53.2446	2.32897	2.06236
	4276	3633	1167	64.0203	58.2092	59.2295	2.57813	2.31833
	4277	2849	1271	62.7702	115.627	116.692	2.58202	2.32233
	4278	408	1193	64.1961	52.1225	53.0728	2.5799	2.32015
	4278	619	1183	54.6026	111.836	112.954	2.24407	1.97514
	4278	2588	1066	58.4858	119.2	120.238	2.41177	2.14742
	4280	2993	1214	62.8971	57.634	58.6409	2.53398	2.27298
	4280	3327	980	59.6776	112.194	113.303	2.45481	2.19164
	4281	2293	996	64.5636	51.7663	52.6992	2.59376	2.33439
	4282	1436	1008	58.7588	92.7657	93.968	2.40045	2.13579
	4283	778	1118	60.8107	21.0625	21.5027	2.43166	2.16786
	4283	1755	982	67.3622	32.5741	33.1963	2.68633	2.42949
	4283	2632	1003	60.6389	60.0642	61.1054	2.44712	2.18374
	4283	2866	1205	67.4328	70.6896	71.8202	2.71991	2.46399
	4284	3412	1259	64.0523	45.965	46.8116	2.56967	2.30964
	4286	3180	1217	66.3841	46.2926	47.1564	2.65884	2.40125
	4286	4497	1072	55.8232	71.5623	72.6865	2.26307	1.99466
	4287	46	1233	61.0895	51.5258	52.4683	2.45837	2.1953
	4287	779	1054	55.5588	113.873	114.961	2.28607	2.01829
	4287	1639	1113	59.1871	93.8293	95.0256	2.4188	2.15465
	4287	4028	1143	54.1721	137.961	138.764	2.24299	1.97403
	4287	5102	1005	64.4802	50.3876	51.3031	2.58946	2.32997
	4288	2189	1021	55.6683	100.509	101.677	2.27995	2.012
	4288	2596	1031	64.147	116.777	117.853	2.63776	2.37959
	4288	3476	1143	62.7117	55.8649	56.8522	2.52529	2.26405
	4288	4464	929	59.6867	77.2269	78.3929	2.42385	2.15983
	4289	687	1274	63.7126	64.829	65.9207	2.572	2.31204
	4289	853	1112	67.7187	50.4378	51.3618	2.71224	2.45611
	4289	2184	1293	66.9072	127.69	128.638	2.75632	2.5014
	4290	606	914	58.4395	83.5862	84.7674	2.3792	2.11396
	4290	1769	996	59.6166	59.0292	60.0529	2.40574	2.14123
	4290	2239	1036	67.8729	25.8863	26.4144	2.70183	2.44542
	4290	2810	983	61.1649	68.7789	69.9036	2.47537	2.21276
	4290	4120	1006	51.9484	138.443	139.218	2.1473	1.87572
	4291	1381	1176	63.6202	95.4937	96.6844	2.59748	2.33821
	4294	1012	1031	60.6395	73.4552	74.5974	2.45862	2.19556
	4294	1616	1016	56.1636	61.001	62.0436	2.26942	2.00118
	4294	4020	1038	64.3411	54.2865	55.2498	2.58723	2.32768
	4295	2271	1230	66.7513	41.1837	41.961	2.66895	2.41164
	4296	2238	989	62.1618	50.3523	51.2738	2.49954	2.23759
	4296	2926	1091	63.3189	68.8255	69.928	2.56026	2.29998
	4296	5054	926	54.2077	81.1292	82.2992	2.20381	1.93378
	4297	447	1225	68.3925	50.3157	51.2444	2.73725	2.48181
	4297	3066	1060	70.856	47.4124	48.3023	2.82532	2.57228
	4297	4906	989	64.3942	23.7206	24.2168	2.57015	2.31014
	4297	5284	1051	65.6007	104.561	105.712	2.68355	2.42664
	4298	907	1359	69.7207	111.132	112.235	2.84917	2.59679
	4298	1136	1022	61.5841	30.9702	31.5701	2.46535	2.20247
	4298	1198	1072	61.2829	100.234	101.42	2.50916	2.24748
	4298	1446	1030	61.4356	131.226	132.129	2.54044	2.27961
	4298	2024	1213	64.8044	62.8676	63.9216	2.61247	2.35361
	4299	192	1003	62.9912	60.4202	61.4712	2.54001	2.27917
	4299	2001	1096	64.4883	52.7606	53.7009	2.59166	2.33223
	4299	4683	977	58.484	53.09	54.0414	2.35657	2.09071
	4300	2228	1071	63.0463	62.0553	63.1022	2.54355	2.28281
	4302	2688	1083	54.6989	50.6582	51.5962	2.20421	1.93419
	4303	374	980	61.9446	30.7688	31.3946	2.47922	2.21672
	4303	2835	958	53.4003	107.635	108.784	2.18979	1.91937
	4303	3615	1076	64.3499	114.346	115.442	2.64364	2.38564
	4304	786	1236	66.2484	91.9778	93.1643	2.69613	2.43956
	4304	1799	1150	59.553	59.9619	61.0006	2.40394	2.13938
	4304	4454	1281	64.4295	70.555	71.6754	2.60509	2.34603
	4305	799	1149	56.5305	134.377	135.235	2.34115	2.07487
	4305	991	1247	67.2843	97.5926	98.766	2.74158	2.48625
	4306	3072	1174	58.4487	139.992	140.751	2.424	2.15999
	4306	4789	956	59.8696	88.9851	90.1833	2.44197	2.17845
	4307	836	1195	65.202	69.8793	70.9981	2.63427	2.37601
	4307	3306	1165	63.1228	51.9809	52.9293	2.53824	2.27735
	4307	3329	1074	62.0457	65.9548	67.0455	2.50771	2.24599
	4307	5247	1000	59.1653	67.6588	68.7523	2.39463	2.12981
	4307	6496	1173	61.044	123.389	124.388	2.51895	2.25754
	4308	465	953	63.0203	36.5346	37.2502	2.52377	2.26249
	4309	1756	1077	62.1737	37.9115	38.6294	2.4918	2.22964
	4310	4827	1171	61.578	64.8061	65.8956	2.48825	2.226
	4311	23	1251	63.5	67.1086	68.2104	2.56577	2.30564
	4312	3870	1099	61.6211	130.816	131.728	2.54766	2.28703
	4312	4000	1103	61.9425	88.7786	89.9771	2.52482	2.26357
	4312	5024	1046	61.8887	79.6217	80.7931	2.51402	2.25247
	4313	66	1195	62.2301	91.239	92.4301	2.53857	2.27769
	4313	1176	1126	60.6971	56.7315	57.7239	2.44679	2.1834
	4313	2521	1088	65.3618	54.3289	55.3055	2.62643	2.36795
	4314	1125	937	63.1177	63.3814	64.4563	2.54752	2.28689
	4314	1723	1060	66.3067	73.0863	74.2405	2.67962	2.4226
	4314	3485	1318	68.9731	44.8453	45.7012	2.75439	2.49941
	4315	111	1251	61.2215	67.0077	68.1116	2.47605	2.21346
	4315	2709	1160	62.1429	54.0034	54.9704	2.50156	2.23967
	4315	2720	1010	61.7999	116.734	117.801	2.54414	2.28341
	4315	3868	957	59.9311	45.132	45.9887	2.40857	2.14414
	4316	571	1211	62.6425	127.07	128.025	2.58611	2.32653
	4316	3490	1144	63.976	90.6787	91.8796	2.60683	2.34782
	4318	1640	1071	65.5136	96.6156	97.7933	2.67239	2.41517
	4318	2273	943	58.8153	40.959	41.7549	2.36239	2.09669
	4318	3620	1021	60.0128	37.9468	38.6661	2.40768	2.14322
	4318	4300	1199	61.9031	35.6684	36.3704	2.48007	2.21759
	4319	407	1113	66.9284	111.805	112.905	2.74233	2.48702
	4319	1338	1123	67.0078	30.071	30.6834	2.67173	2.41449
	4319	2032	1258	66.0909	87.8696	89.0603	2.68597	2.42912
	4319	3322	1156	64.9893	56.5879	57.5882	2.61409	2.35528
	4319	3335	1087	65.202	76.4655	77.6197	2.64058	2.38249
	4319	4687	1216	65.7156	75.8641	77.0324	2.65975	2.40219
	4319	5017	1131	60.2467	57.8111	58.8286	2.42981	2.16596
	4320	1081	1210	69.3294	69.6645	70.7798	2.78971	2.5357
	4320	1820	1047	56.1937	77.5772	78.7436	2.28275	2.01487
	4320	3227	1078	60.6519	88.8509	90.0458	2.47333	2.21067
	4320	4075	1109	57.5854	57	57.9945	2.32352	2.05676
	4321	1173	1264	67.2011	94.3803	95.578	2.73509	2.47959
	4322	2384	1123	61.7288	77.1307	78.2993	2.50535	2.24356
	4323	274	1098	58.8493	68.416	69.5371	2.38261	2.11747
	4323	4357	1063	59.3374	135.873	136.719	2.4581	2.19502
	4324	180	1254	64.2615	92.0486	93.2332	2.61928	2.36061
	4324	4639	1104	59.749	130.286	131.208	2.47133	2.20861
	4325	557	1281	67.8545	78.6284	79.7933	2.74366	2.48839
	4325	898	1080	55.1204	55.8014	56.7975	2.22419	1.95471
	4325	2176	1016	58.3602	119.521	120.557	2.40686	2.14238
	4325	3474	1254	67.9787	39.5455	40.2883	2.71369	2.4576
	4325	4339	1062	56.6838	128.061	128.991	2.34356	2.07735
	4326	492	1061	65.3653	46.794	47.6545	2.62058	2.36194
	4326	2661	1154	62.2293	59.247	60.2643	2.50917	2.24749
	4326	3429	1139	61.3363	63.4894	64.5578	2.47756	2.21501
	4326	4760	1023	61.5837	102.888	104.052	2.52358	2.26229
	4326	4886	1290	60.8334	64.9777	66.0713	2.45891	2.19585
	4327	3015	1143	57.6607	121.627	122.656	2.37965	2.11443
	4328	257	1016	60.0663	69.2355	70.3423	2.432	2.16821
	4328	2811	1097	64.1739	88.5841	89.7708	2.61253	2.35367
	4328	3702	1135	59.813	53.6783	54.6338	2.40957	2.14516
	4329	287	1187	65.0284	33.7377	34.3912	2.59911	2.33989
	4330	35	1013	58.6314	25.741	26.2594	2.34853	2.08245
	4330	3014	1158	59.5393	68.2281	69.3413	2.41008	2.14569
	4330	4427	1194	68.5637	135.991	136.819	2.82794	2.57498
	4330	4951	1434	69.685	57.4172	58.426	2.79115	2.53718
	4331	1650	993	63.1977	39.4935	40.2529	2.53239	2.27134
	4332	1275	1069	68.2395	54.8087	55.7781	2.73536	2.47986
	4332	1702	1033	56.9149	74.5592	75.7118	2.30967	2.04253
	4333	1452	1398	69.2378	119.862	120.904	2.83968	2.58704
	4333	1726	1190	63.4517	102.17	103.344	2.59711	2.33783
	4333	4494	971	54.8985	34.9273	35.6296	2.20453	1.93452
	4333	5169	1046	61.0237	40.6464	41.4096	2.44864	2.1853

## Sheet: TPC_950
This sheet contains the details of each 16O reconstructed event gathered with a 9.50 MeV nominal beam energy.											see TPC_calibration sheet
Enough details are provided that the event could be found and reanalysed from the raw data.											m	0.973377	c	0.321516
	runID	eventID	GRID	length (mm)	thetaLab (deg.)	thetaCM (deg.)	Nominal CoM energy (MeV)	Calibrated CoM energy (MeV)
	4365	1132	1047	60.5819	91.3599	92.5448	2.47284	2.21016
	4365	1230	1121	66.5389	72.8323	73.9545	2.68817	2.43138
	4365	1356	1177	63.7166	60.7053	61.7318	2.56848	2.30842
	4365	2135	1057	62.3648	76.1263	77.2675	2.52956	2.26844
	4365	2725	1077	67.9507	49.9649	50.8613	2.72049	2.46459
	4365	3232	1385	74.3318	26.5551	27.0764	2.93536	2.68533
	4365	3872	1333	68.306	37.801	38.5192	2.72465	2.46886
	4366	36	1056	65.5178	76.7476	77.9011	2.65301	2.39526
	4366	1849	1110	61.4289	125.01	125.987	2.5357	2.27474
	4366	2251	1078	68.1883	39.3676	40.1108	2.72135	2.46547
	4366	2837	1243	66.065	59.2382	60.2643	2.65746	2.39983
	4366	2885	1433	69.8763	115.422	116.487	2.85963	2.60753
	4366	3286	1061	66.0169	71.7792	72.9024	2.66728	2.40992
	4366	3323	1332	70.2431	38.5755	39.3217	2.79637	2.54254
	4366	4094	1240	65.9536	41.4184	42.2004	2.63904	2.38091
	4366	4346	1019	52.9738	63.3087	64.38	2.14113	1.86938
	4366	4475	1146	66.4777	65.5065	66.5967	2.67886	2.42182
	4366	4620	1157	62.706	70.9172	72.0372	2.53817	2.27728
	4367	625	1210	68.2437	124.304	125.282	2.80549	2.55191
	4367	662	1091	66.6931	39.689	40.4299	2.66573	2.40833
	4367	845	1090	62.4025	87.6036	88.7852	2.54194	2.28115
	4367	1893	1270	66.6908	39.9852	40.7469	2.66586	2.40846
	4367	1944	1292	66.9197	111.13	112.235	2.74133	2.486
	4367	2642	1297	62.9723	50.5786	51.5084	2.53131	2.27023
	4367	4823	1259	69.5578	45.2108	46.0524	2.77617	2.52179
	4368	34	1151	62.3027	45.6119	46.4648	2.50167	2.23978
	4368	270	1176	69.0137	41.4116	42.2004	2.75332	2.49832
	4368	470	1133	68.4149	47.6055	48.4862	2.73588	2.4804
	4368	1105	1190	64.4295	141.291	142.036	2.66805	2.41071
	4368	1570	1209	64.1474	104	105.141	2.62616	2.36768
	4368	1614	1063	56.7435	119.152	120.185	2.33974	2.07342
	4368	1648	1163	69.0791	100.702	101.865	2.81342	2.56006
	4368	1687	1413	72.4695	137.428	138.245	2.97866	2.72982
	4368	1977	1413	74.0564	41.5133	42.3026	2.93531	2.68528
	4368	2923	1257	62.3269	84.9839	86.1698	2.53647	2.27553
	4368	3238	1131	72.3581	91.4772	92.6595	2.92581	2.67552
	4368	3374	1116	67.4773	48.464	49.3377	2.7016	2.44518
	4368	3531	1078	64.7178	63.1645	64.2274	2.60941	2.35047
	4369	174	1130	60.8385	85.9683	87.157	2.47811	2.21558
	4369	697	1234	68.7445	31.973	32.6056	2.73725	2.48181
	4369	1133	1316	67.7922	143.397	144.096	2.80312	2.54948
	4369	1729	1208	63.8681	146.6	147.267	2.64862	2.39075
	4369	1739	1039	64.9076	26.1754	26.7218	2.5907	2.33125
	4369	2046	1386	67.2297	71.0269	72.1576	2.71259	2.45647
	4369	2430	1264	68.6516	41.9523	42.7435	2.74033	2.48497
	4369	2728	1222	64.3703	135.182	136.021	2.66151	2.40399
	4369	2913	1050	65.6838	41.0842	41.8581	2.62859	2.37017
	4370	738	1111	64.0832	42.9451	43.747	2.56874	2.30869
	4370	1950	1105	58.576	30.7284	31.3506	2.34823	2.08215
	4370	2823	1199	65.4349	64.8584	65.9207	2.63849	2.38034
	4370	4812	1113	63.9199	72.7815	73.9068	2.58739	2.32785
	4371	871	1192	68.6689	86.473	87.6617	2.78246	2.52825
	4371	879	1257	55.3721	124.779	125.761	2.28612	2.01834
	4371	1751	1267	65.1223	72.2532	73.3814	2.63346	2.37518
	4371	1834	1277	59.4101	127.171	128.112	2.45537	2.19222
	4371	2281	1450	72.1377	61.8869	62.9222	2.88475	2.63334
	4371	4107	1068	65.6196	83.3766	84.5602	2.66342	2.40596
	4372	994	1202	66.8293	71.2537	72.3741	2.69766	2.44113
	4372	1878	1090	62.7042	24.9819	25.4714	2.50599	2.24422
	4372	2248	1107	60.0645	91.0952	92.2924	2.45178	2.18853
	4372	2304	1427	73.1558	50.9279	51.8589	2.91108	2.66039
	4372	2427	1054	62.8585	69.6662	70.7798	2.54301	2.28225
	4372	2498	1167	61.578	80.2731	81.4426	2.50228	2.24041
	4372	3763	1159	63.2031	88.7504	89.9312	2.57465	2.31476
	4372	3798	1191	71.2096	55.7981	56.7701	2.84535	2.59286
	4372	4080	1225	58.8739	66.1517	67.2445	2.38174	2.11657
	4372	4388	1141	62.5008	96.3412	97.5158	2.5541	2.29365
	4372	4504	1278	67.795	33.417	34.0653	2.70294	2.44656
	4372	5069	1090	65.2511	136.888	137.697	2.69797	2.44145
	4373	715	1419	70.4233	144.457	145.165	2.906	2.65517
	4373	960	1133	76.1147	52.061	52.9867	3.0169	2.7691
	4373	1276	1396	65.207	51.1615	52.0917	2.61793	2.35922
	4373	1978	1198	59.5879	42.8772	43.6807	2.39375	2.12891
	4373	2695	1204	68.0478	61.0783	62.1214	2.73384	2.4783
	4373	3112	1074	67.398	67.4842	68.5801	2.7155	2.45946
	4373	3238	1089	64.5218	91.9077	93.0955	2.62929	2.37089
	4373	3345	1053	63.264	70.4008	71.5305	2.55958	2.29928
	4373	3564	1092	68.5873	52.3934	53.3304	2.74619	2.49099
	4373	4066	1119	71.5753	77.8066	78.9772	2.88111	2.6296
	4373	4111	1152	63.957	124.382	125.366	2.63665	2.37845
	4373	4406	1129	60.0651	62.1152	63.1536	2.42598	2.16202
	4374	72	1111	67.0274	79.9487	81.118	2.71375	2.45766
	4374	534	1122	67.7132	62.3912	63.4358	2.72252	2.46667
	4374	1328	1156	61.5173	118.727	119.762	2.5344	2.27341
	4374	1494	1183	59.6755	127.267	128.199	2.46624	2.20338
	4374	2665	1154	58.4866	61.1736	62.225	2.36239	2.09669
	4374	4048	1065	60.1629	95.2014	96.3845	2.45951	2.19647
	4374	4745	1137	59.0092	56.0945	57.071	2.37945	2.11422
	4375	516	1193	65.5136	74.0878	75.2383	2.65027	2.39245
	4375	1081	1353	67.3018	83.3365	84.5141	2.72757	2.47186
	4375	1938	1125	66.3627	44.7679	45.6051	2.6569	2.39926
	4375	2117	1056	62.8932	111.931	113.029	2.58375	2.32411
	4375	2368	1330	67.3006	49.1292	50.029	2.69554	2.43896
	4375	3201	1306	66.5706	33.7213	34.3912	2.65739	2.39976
	4375	3943	1042	60.6074	115.1	116.18	2.49483	2.23276
	4375	4267	1035	60.0651	83.5265	84.6983	2.44479	2.18135
	4376	728	1181	74.3697	100.002	101.163	3.01022	2.76224
	4376	1699	1097	58.5811	48.8712	49.7593	2.35771	2.09189
	4376	1731	1088	65.9335	50.028	50.9499	2.64469	2.38671
	4376	2078	1278	62.7623	152.897	153.431	2.60692	2.34791
	4376	2855	1148	67.2536	85.8248	87.0193	2.72829	2.4726
	4376	4538	1159	60.5566	121.551	122.575	2.49786	2.23587
	4377	3801	1032	60.8086	52.1802	53.1301	2.44779	2.18443
	4378	1720	1230	66.8336	34.0958	34.7547	2.66746	2.41011
	4378	2750	1175	54.6675	123.136	124.139	2.25505	1.98642
	4378	3122	1158	66.0437	38.9141	39.6461	2.64075	2.38267
	4378	3195	1120	58.9743	55.1494	56.11	2.37739	2.1121
	4378	3444	1128	61.7176	92.7622	93.9451	2.51961	2.25821
	4378	4981	1118	55.409	142.2	142.94	2.29808	2.03062
	4379	334	1173	64.1967	37.5303	38.2608	2.5696	2.30957
	4379	997	1185	62.2197	46.9854	47.8403	2.49937	2.23742
	4379	1559	1190	69.2459	52.4445	53.3875	2.7706	2.51607
	4379	2690	1213	55.9646	145.82	146.47	2.32338	2.05662
	4381	1416	1199	62.8373	90.2102	91.3982	2.56163	2.30138
	4381	1760	1148	59.5393	51.2518	52.1788	2.39707	2.13232
	4381	2605	1060	59.2681	90.0117	91.1918	2.41859	2.15443
	4381	2947	1078	65.1403	102.341	103.509	2.66347	2.40601
	4381	3348	1051	57.1961	138.439	139.218	2.37131	2.10586
	4381	3482	1167	62.4025	53.4096	54.3523	2.51125	2.24962
	4381	4568	1109	57.3118	101.563	102.733	2.34904	2.08298
	4382	844	1280	63.5759	76.2469	77.4084	2.57728	2.31746
	4382	1108	1254	70.3362	142.556	143.283	2.90135	2.65039
	4382	2263	1167	65.2264	87.7609	88.9457	2.65258	2.39482
	4382	4288	1115	59.4081	111.623	112.731	2.44337	2.17989
	4384	676	1201	65.236	44.002	44.8301	2.61362	2.35479
	4384	681	1173	64.3405	35.0267	35.7082	2.57362	2.3137
	4384	1826	1050	63.7579	64.8642	65.9458	2.57379	2.31388
	4384	1900	1062	64.3411	125.895	126.87	2.65321	2.39547
	4384	2972	1122	59.1316	45.7385	46.5911	2.3775	2.11222
	4384	3001	1229	70.4817	63.6592	64.71	2.82622	2.57321
	4384	3244	1229	68.9907	57.6378	58.6409	2.76573	2.51106
	4384	3392	1136	59.2707	109.424	110.536	2.43594	2.17225
	4384	4086	1285	67.398	86.9121	88.0974	2.73488	2.47937
	4384	4303	1205	68.2194	59.8114	60.8433	2.73908	2.48369
	4385	53	1088	68.9731	110.768	111.888	2.82022	2.56705
	4385	479	1146	62.4469	60.3075	61.3407	2.5186	2.25718
	4385	632	1019	58.8707	68.5461	69.6594	2.38356	2.11844
	4385	774	1040	60.5819	134.126	134.975	2.50773	2.24601
	4385	1127	1096	63.4475	42.9527	43.747	2.54425	2.28353
	4385	1640	1221	69.829	68.3579	69.4637	2.80688	2.55334
	4385	1641	1346	70.5797	54.0256	54.9984	2.82087	2.56771
	4385	1700	1112	65.984	69.8543	70.9738	2.66419	2.40675
	4385	2263	1105	64.4926	36.2015	36.9081	2.58012	2.32038
	4385	4081	1039	65.1652	63.2085	64.2783	2.62666	2.36819
	4385	4093	1143	66.4604	114.57	115.645	2.72679	2.47106
	4385	4963	1109	61.1154	39.9986	40.7469	2.45184	2.18859
	4386	240	1127	67.56	50.1116	51.0089	2.70602	2.44972
	4386	544	1201	66.5425	32.9744	33.6126	2.65589	2.39822
	4386	770	1084	64.1929	50.6446	51.5669	2.57861	2.31883
	4386	1828	1225	66.2908	100.622	101.794	2.70644	2.45015
	4386	2640	1222	61.9394	65.2492	66.3218	2.50289	2.24104
	4386	4080	1130	63.6435	48.943	49.8493	2.55611	2.29571
	4386	4240	1248	65.5105	43.3584	44.1762	2.62359	2.36504
	4387	506	1115	58.1467	111.84	112.93	2.39201	2.12712
	4387	2630	1102	68.6174	102.049	103.203	2.79729	2.54349
	4387	2644	1075	65.2775	73.347	74.4785	2.64047	2.38238
	4387	3152	1314	65.101	41.8247	42.6082	2.60693	2.34792
	4387	3236	1313	65.1046	68.6894	69.806	2.6294	2.37101
	4387	3801	1225	61.2238	75.6948	76.8442	2.48394	2.22157
	4387	4259	1246	65.1401	148.534	149.137	2.70091	2.44447
	4388	594	1063	64.5286	44.6716	45.5088	2.58705	2.3275
	4388	971	997	59.27	109.273	110.389	2.43578	2.17209
	4388	994	1211	70.8054	39.8616	40.6063	2.8177	2.56446
	4388	1272	1180	59.4815	93.8786	95.0716	2.43077	2.16694
	4388	1424	1139	62.5285	120.752	121.763	2.57659	2.31675
	4388	2055	1134	61.5062	40.4502	41.2361	2.46735	2.20452
	4388	3016	1036	59.7878	130.492	131.391	2.47303	2.21036
	4388	4219	1363	69.0256	55.2373	56.2204	2.76489	2.5102
	4388	4506	1016	53.1297	52.648	53.5871	2.14129	1.86955
	4388	4536	1120	69.4765	82.7598	83.9383	2.80877	2.55528
	4390	366	1228	71.1156	148.022	148.649	2.93478	2.68474
	4390	1166	1398	72.6365	34.0176	34.6742	2.87964	2.62809
	4390	1413	1231	63.109	148.249	148.87	2.61875	2.36006
	4390	1688	1217	63.0408	96.5294	97.7008	2.57564	2.31578
	4390	1794	1215	65.207	81.0574	82.2298	2.64525	2.38729
	4390	2121	1159	63.7131	116.16	117.232	2.62	2.36135
	4390	3264	1419	70.8594	60.9487	61.9917	2.83743	2.58473
	4390	3744	1314	70.2552	63.4727	64.5324	2.81775	2.56451
	4390	4031	1168	62.9341	82.0137	83.2002	2.55762	2.29726
	4390	4370	1250	64.9963	67.7673	68.8752	2.62436	2.36583
	4391	727	1103	65.9245	100.242	101.42	2.69189	2.43521
	4391	970	1115	65.906	65.5162	66.5967	2.65712	2.39948
	4391	3340	1039	58.2947	81.9963	83.1771	2.37192	2.10648
	4392	751	1347	70.0935	38.84	39.5742	2.79109	2.53712
	4392	1541	1108	60.834	133.271	134.139	2.51742	2.25596
	4392	2447	1072	65.2775	95.1304	96.3153	2.66179	2.40428
	4392	3072	1330	68.3255	41.5558	42.3367	2.72797	2.47227
	4392	3932	1163	68.773	52.7931	53.7294	2.75342	2.49842
	4392	4226	1206	66.7722	41.031	41.8237	2.66964	2.41235
	4392	4748	1421	71.5377	126.187	127.157	2.93361	2.68354
	4392	5170	1140	58.4166	84.4155	85.5953	2.37901	2.11377
	4393	88	1064	59.814	101.875	103.038	2.45145	2.18819
	4393	836	1102	65.3264	53.7204	54.69	2.62458	2.36605
	4393	2037	1214	69.0261	150.795	151.354	2.85584	2.60364
	4393	4204	1156	62.7022	54.7241	55.6949	2.524	2.26272
	4394	673	1076	56.6528	46.4437	47.3124	2.28008	2.01213
	4394	1698	1101	61.8263	76.0565	77.197	2.50819	2.24648
	4394	1960	1072	57.2175	59.1835	60.2115	2.31035	2.04323
	4394	1997	1092	64.2723	35.793	36.4862	2.57146	2.31148
	4394	3169	1132	59.0287	105.42	106.571	2.42267	2.15862
	4394	3830	1325	70.4651	55.9617	56.9343	2.8184	2.56518
	4394	4068	1041	57.0154	59.0225	60.0529	2.30218	2.03484
	4394	4602	990	60.1476	68.2337	69.3413	2.43439	2.17066
	4394	5073	993	53.2436	54.304	55.2777	2.14691	1.87532
	4394	5125	1223	64.6758	50.7703	51.6839	2.59727	2.338
	4394	5475	1153	61.7544	127.487	128.433	2.55066	2.29011
	4395	810	1028	64.8499	44.5202	45.3479	2.59924	2.34002
	4395	2495	1112	61.1616	130.453	131.361	2.5288	2.26765
	4395	2768	1158	62.9533	76.5578	77.7135	2.55317	2.29269
	4395	4031	1098	60.7632	133.365	134.235	2.51461	2.25308
	4395	4408	992	60.5819	139.079	139.854	2.51079	2.24915
	4396	1222	1421	73.8474	39.3709	40.1108	2.9263	2.67603
	4396	1471	1284	66.6013	70.5772	71.6995	2.68837	2.43159
	4396	2100	1120	69.5295	27.3901	27.9203	2.76357	2.50885
	4396	2422	1227	70.9398	137.674	138.487	2.92085	2.67043
	4396	3584	1277	67.6342	55.4706	56.4407	2.71333	2.45723
	4396	4329	1135	59.7721	135.524	136.353	2.47563	2.21303
	4396	4370	1110	61.5052	48.1495	49.0348	2.47227	2.20958
	4396	4645	1259	64.7426	52.3877	53.3304	2.60113	2.34196
	4396	4772	1261	71.0311	88.0668	89.2437	2.87261	2.62087
	4397	62	1361	67.8311	45.1731	46.0206	2.71228	2.45615
	4397	1365	1198	64.4488	42.1737	42.9793	2.58226	2.32258
	4397	2165	1026	59.2445	58.2119	59.2295	2.39035	2.12542
	4397	2403	1193	60.6265	72.8279	73.9545	2.45753	2.19444
	4397	4146	1243	66.0907	98.0235	99.2069	2.69612	2.43955
	4398	1182	961	63.5458	35.6971	36.3704	2.54352	2.28278
	4398	2771	1071	61.8275	59.785	60.817	2.49383	2.23173
	4399	800	1215	68.1417	146.192	146.846	2.81862	2.5654
	4399	1407	1183	72.8254	120.855	121.87	2.97677	2.72788
	4399	1656	1137	56.7963	122.082	123.093	2.3441	2.0779
	4399	3208	1159	70.9613	72.5352	73.6682	2.85283	2.60055
	4399	3688	972	54.4787	48.2668	49.1561	2.194	1.9237
	4399	4046	1221	61.8336	91.9908	93.1873	2.52352	2.26223
	4399	4475	1162	63.9876	47.9787	48.8525	2.56865	2.30859
	4399	5036	1123	61.7554	85.2423	86.4224	2.51403	2.25248
	4399	5038	1312	64.0846	96.699	97.8859	2.61684	2.3581
	4400	35	1194	62.587	53.7002	54.6619	2.5187	2.25728
	4400	1866	1164	63.109	115.021	116.104	2.59502	2.33569
	4400	1939	1231	68.1688	141.497	142.223	2.81659	2.56332
	4400	1959	1206	64.446	142.298	143.016	2.66935	2.41205
	4400	2072	1105	56.9688	39.9014	40.6767	2.28919	2.02149
	4400	2398	1100	60.2829	125.645	126.612	2.48979	2.22758
	4400	2492	1358	72.8016	133.208	134.075	2.98762	2.73902
	4400	3388	1178	64.6505	42.0908	42.8784	2.58991	2.33044
	4400	5243	1320	68.6639	37.8482	38.5927	2.73795	2.48253
	4401	556	1166	57.8417	98.1312	99.2998	2.3678	2.10225
	4401	1552	1117	60.8273	49.0517	49.9392	2.4463	2.1829
	4401	1789	1126	56.497	130.419	131.33	2.3373	2.07092
	4401	3022	1174	67.3453	98.8596	100.02	2.74522	2.48999
	4402	1025	1105	65.6685	70.4873	71.603	2.65274	2.39498
	4402	3539	1027	64.1739	62.9389	63.9982	2.58819	2.32867
	4402	5136	1089	55.5436	78.193	79.3505	2.25665	1.98806
	4403	308	1033	65.8037	83.8062	84.9744	2.6709	2.41364
	4403	572	1145	64.1947	50.4275	51.3325	2.5785	2.31871
	4403	1859	1131	59.3672	143.171	143.901	2.46344	2.20051
	4403	2443	1142	62.0406	67.7466	68.8507	2.5091	2.24742
	4403	2680	1099	56.8531	91.3014	92.4989	2.32126	2.05444
	4403	2690	1139	64.2096	56.5488	57.5339	2.58403	2.3244
	4403	4400	1087	56.7906	149.273	149.86	2.35969	2.09392
	4404	139	1078	68.8122	80.0035	81.1644	2.78101	2.52676
	4404	1627	1150	60.0777	132.229	133.094	2.48598	2.22366
	4404	3541	1028	64.0561	45.2264	46.0842	2.56931	2.30927
	4404	3564	1158	61.2357	76.2497	77.4084	2.48493	2.22258
	4405	734	971	60.6622	78.523	79.6768	2.46412	2.20121
	4405	2245	1096	58.5072	41.3291	42.0979	2.35047	2.08445
	4405	2920	1273	68.43	104.279	105.426	2.79252	2.53859
	4405	4233	1057	54.7093	88.4127	89.5875	2.23011	1.9608
	4405	4708	1111	59.3185	98.008	99.1837	2.42789	2.16398
	4406	172	1099	58.0809	149.807	150.412	2.41364	2.14934
	4407	1328	1138	64.8434	102.241	103.391	2.65177	2.39399
	4407	1519	1121	71.3858	34.9962	35.6689	2.8354	2.58264
	4407	2174	1191	73.0024	41.6881	42.4726	2.89802	2.64697
	4407	2590	1070	59.8164	98.0055	99.1837	2.44807	2.18472
	4407	2641	1166	59.5749	52.7676	53.7009	2.39951	2.13483

## Sheet: TPC_970
This sheet contains the details of each 16O reconstructed event gathered with a 9.70 MeV nominal beam energy.											see TPC_calibration sheet
Enough details are provided that the event could be found and reanalysed from the raw data.											m	0.973377	c	0.321516
	runID	eventID	GRID	length (mm)	thetaLab (deg.)	thetaCM (deg.)	Nominal CoM energy (MeV)	Calibrated CoM energy (MeV)
	4453	9	1244	75.1358	46.3824	47.2188	2.9773	2.72842
	4453	57	1347	67.556	57.0098	57.9945	2.71175	2.45561
	4453	518	1463	76.6322	59.1837	60.1851	3.04236	2.79526
	4453	599	1171	72.0401	139.658	140.426	2.96417	2.71493
	4454	1049	1156	58.0581	108.93	110.023	2.38595	2.1209
	4455	53	1101	62.1489	28.8178	29.4016	2.48622	2.22391
	4455	180	1375	73.6959	57.5543	58.5335	2.93651	2.68652
	4455	301	1177	62.0734	114.531	115.595	2.55326	2.29278
	4455	859	1551	74.7666	68.7828	69.8792	2.98672	2.7381
	4455	1248	1270	63.5836	145.805	146.47	2.63666	2.37846
	4455	1281	1195	68.7178	63.2928	64.3292	2.76082	2.50602
	4456	320	1192	71.9917	37.7101	38.4086	2.85899	2.60688
	4456	361	1343	72.929	33.3631	33.9834	2.88963	2.63835
	4456	802	1379	75.8517	56.76	57.7239	3.01228	2.76436
	4456	1684	1370	76.8404	59.8583	60.8695	3.05043	2.80355
	4456	1708	1455	68.4744	123.367	124.333	2.81355	2.56019
	4456	1832	1053	66.0625	42.4793	43.281	2.6439	2.3859
	4456	1981	1207	66.8505	139.788	140.534	2.76355	2.50883
	4457	105	1177	74.298	137.489	138.279	3.04707	2.8001
	4457	186	1239	68.0494	138.443	139.218	2.80972	2.55626
	4457	584	1065	59.3259	120.14	121.145	2.44679	2.1834
	4457	600	1137	72.7224	56.3487	57.3164	2.90047	2.64949
	4457	1126	1195	72.6661	62.8359	63.8706	2.90478	2.65392
	4457	1183	1508	72.6207	55.4553	56.4132	2.89599	2.64489
	4457	1241	1201	66.3695	53.8605	54.8023	2.66433	2.40689
	4458	413	1220	78.3721	29.0576	29.6342	3.077	2.83085
	4459	548	1131	63.2646	30.2653	30.8626	2.52985	2.26873
	4459	558	1236	72.7181	104.077	105.213	2.95412	2.70461
	4459	799	979	58.1894	38.1306	38.8492	2.33637	2.06996
	4459	901	1266	65.4327	136.722	137.527	2.70509	2.44877
	4459	922	1290	66.7786	54.4311	55.3891	2.68028	2.42328
	4459	1595	1168	73.971	42.032	42.811	2.93267	2.68257
	4460	309	1089	63.8983	95.0205	96.177	2.60791	2.34893
	4460	421	1214	61.909	102.731	103.863	2.53641	2.27547
	4460	501	1102	59.061	76.2162	77.338	2.39774	2.13301
	4460	688	1252	63.6579	137.331	138.108	2.63436	2.3761
	4460	1090	1266	74.0848	144.398	145.085	3.04439	2.79735
	4460	1366	1255	69.2912	133.483	134.331	2.85413	2.60188
	4460	1455	1210	70.3455	144.929	145.609	2.90331	2.65241
	4460	1827	1208	63.9105	106.209	107.338	2.61889	2.36021
	4460	2952	1138	64.7532	59.7552	60.7645	2.60772	2.34873
	4460	3620	1305	69.3087	58.6277	59.6288	2.77838	2.52406
	4460	4148	1261	72.0197	25.8739	26.3628	2.85296	2.60068
	4461	57	1118	72.1377	147.931	148.561	2.97359	2.72461
	4461	429	1301	72.6467	133.889	134.717	2.98236	2.73362
	4461	602	1349	62.5941	137.996	138.764	2.59184	2.33242
	4461	613	1082	63.1638	55.4773	56.4407	2.54258	2.28181
	4461	707	1263	72.0376	138.077	138.868	2.96286	2.71359
	4461	768	1340	73.8877	41.36	42.1321	2.92921	2.67902
	4461	1029	1170	72.2896	62.5609	63.5895	2.89091	2.63967
	4461	1114	1302	72.1377	136.871	137.663	2.96567	2.71647
	4461	2172	1188	74.7796	44.4763	45.2834	2.96316	2.71389
	4461	2462	1162	66.8822	121.12	122.114	2.74945	2.49434
	4461	2493	1182	61.4594	57.7833	58.775	2.47769	2.21515
	4461	2502	1477	74.4861	35.1179	35.7867	2.94587	2.69613
	4461	2597	1181	78.9197	40.0995	40.8522	3.10371	2.85829
	4461	2959	1224	69.8292	33.0618	33.6953	2.77769	2.52335
	4461	3374	1401	72.0409	82.8118	83.9613	2.90388	2.65299
	4461	3452	1360	73.3107	136.575	137.392	3.00953	2.76153
	4461	3498	1269	71.8458	68.7348	69.8304	2.88115	2.62964
	4461	3596	1207	76.9989	34.1559	34.7949	3.03291	2.78555
	4461	3653	1114	69.1446	62.8205	63.8451	2.7762	2.52182
	4461	4249	1133	70.6395	141.014	141.739	2.91187	2.6612
	4462	17	1250	69.2102	134.138	134.975	2.85153	2.59921
	4462	209	1250	66.9021	33.4335	34.0653	2.66963	2.41234
	4462	850	1226	71.0303	145.793	146.429	2.93009	2.67992
	4462	1122	1329	71.1167	96.4898	97.6545	2.88551	2.63412
	4462	1204	1183	68.8583	33.562	34.1878	2.74236	2.48706
	4462	1540	1415	75.0509	149.089	149.678	3.08343	2.83745
	4462	1623	1136	60.6322	83.7166	84.8824	2.46773	2.20491
	4462	1868	1186	67.057	54.9031	55.8612	2.69117	2.43447
	4462	1886	1166	70.4417	153.995	154.529	2.91229	2.66163
	4462	2192	1248	66.0398	119.317	120.345	2.71477	2.45871
	4462	2196	1182	71.92	140.836	141.555	2.96049	2.71115
	4462	2571	1357	69.1767	129.46	130.361	2.84627	2.59381
	4462	3121	1150	58.065	81.9415	83.0848	2.36252	2.09683
	4462	3695	1302	67.7971	111.648	112.731	2.77584	2.52145
	4462	3883	1247	73.5472	25.3649	25.8419	2.90707	2.65627
	4462	4441	1353	69.3307	90.8644	92.0402	2.81211	2.55871
	4463	224	1074	63.3976	39.8419	40.5711	2.54029	2.27946
	4463	238	1114	66.1739	54.3476	55.3055	2.65735	2.39972
	4463	271	994	59.5276	79.9339	81.0716	2.41986	2.15574
	4463	602	1311	65.8367	151.015	151.594	2.73015	2.47451
	4463	989	1106	61.4359	100.972	102.122	2.51593	2.25443
	4463	1035	1034	62.7487	49.3619	50.238	2.52167	2.26033
	4463	1212	1177	63.2164	63.7402	64.786	2.55166	2.29114
	4463	1318	1121	71.4799	142.746	143.437	2.94516	2.6954
	4463	1329	1131	80.1951	37.5708	38.2978	3.14543	2.90115
	4463	1812	1138	71.3605	132.923	133.789	2.93297	2.68288
	4463	2029	1220	72.6494	26.8034	27.3271	2.87594	2.62429
	4463	2096	1093	61.0196	78.5556	79.7001	2.47842	2.2159
	4463	2155	1067	67.4537	134.435	135.267	2.78331	2.52913
	4463	2546	1313	71.9995	158.533	158.939	2.97389	2.72492
	4463	2585	1258	80.0635	73.4465	74.5736	3.17969	2.93635
	4463	2800	1309	65.5187	52.3829	53.3018	2.63079	2.37243
	4463	3084	1313	59.1238	155.217	155.727	2.45882	2.19576
	4463	3261	1245	65.5768	45.415	46.2431	2.62759	2.36915
	4463	3280	1175	60.1644	54.6664	55.6116	2.42416	2.16015
	4463	3980	1366	73.1866	22.1898	22.6015	2.89283	2.64164
	4463	4012	1086	67.398	46.8787	47.7165	2.69738	2.44085
	4463	4107	1075	75.4273	41.6874	42.4726	2.9837	2.735
	4463	4318	1022	64.9402	77.6996	78.837	2.63167	2.37334
	4463	4706	1225	70.2577	117.281	118.32	2.8761	2.62445
	4464	68	1212	68.1141	74.1365	75.262	2.74887	2.49374
	4464	228	1140	66.908	108.967	110.072	2.7387	2.4833
	4464	236	1206	64.8992	80.2439	81.3963	2.63257	2.37426
	4464	338	1218	66.672	147.092	147.736	2.76123	2.50644
	4464	482	1193	62.1506	108.321	109.415	2.55101	2.29047
	4464	1296	1214	70.9498	30.683	31.2624	2.81702	2.56376
	4464	1453	1307	67.0383	80.2696	81.4194	2.71447	2.4584
	4464	1695	1195	71.9086	150.871	151.45	2.96664	2.71747
	4464	2369	1150	70.5438	147.79	148.43	2.91276	2.66212
	4464	2525	1158	69.7	79.5871	80.7234	2.81367	2.56032
	4464	2556	1226	64.5739	41.5649	42.3367	2.58662	2.32706
	4464	2717	1112	69.6652	55.0812	56.0271	2.7883	2.53425
	4464	2771	1192	65.349	120.988	121.978	2.68902	2.43226
	4464	3250	1233	76.5491	50.4337	51.3325	3.03058	2.78316
	4464	3847	1111	63.5759	51.8844	52.8143	2.55574	2.29533
	4464	4252	1229	67.7838	104.869	105.998	2.76833	2.51374
	4464	4531	1310	70.4697	67.1852	68.2597	2.82926	2.57633
	4464	4787	1178	67.9864	105.425	106.547	2.7767	2.52233
	4464	5025	1099	62.7702	43.2228	44.0115	2.51821	2.25677
	4465	41	1226	68.4199	145.561	146.222	2.8291	2.57617
	4465	132	1264	69.8324	37.729	38.4455	2.78079	2.52654
	4465	157	1243	70.6302	75.4906	76.6087	2.84374	2.59121
	4465	254	1287	73.5228	41.8554	42.6421	2.91666	2.66612
	4465	1399	1218	60.5095	78.3104	79.4438	2.45781	2.19472
	4465	1683	1149	72.0571	124.275	125.226	2.95134	2.70175
	4465	2442	1149	69.7411	67.9928	69.0717	2.80325	2.54961
	4465	2615	1128	71.2381	153.33	153.844	2.94244	2.69261
	4465	2835	1243	72.1625	112.286	113.353	2.94272	2.6929
	4465	4372	1293	69.3126	110.384	111.469	2.83277	2.57994
	4465	4813	1240	60.9748	98.6718	99.8343	2.49536	2.2333
	4465	5122	1164	73.7188	48.3193	49.1864	2.92884	2.67864
	4465	5372	1153	69.4372	89.5252	90.6876	2.81464	2.56131
	4466	95	1266	60.475	117.506	118.529	2.49138	2.22921
	4466	241	1039	59.084	86.7403	87.914	2.40815	2.1437
	4466	460	1283	67.3181	53.3417	54.2676	2.69964	2.44317
	4466	671	1116	68.2902	112.746	113.828	2.796	2.54216
	4466	905	1010	68.8952	43.8117	44.6021	2.75068	2.4956
	4466	1035	1471	76.5423	40.7951	41.548	3.02194	2.77428
	4466	1038	1383	72.5885	103.44	104.572	2.94854	2.69887
	4466	2231	1065	66.2865	35.2532	35.9431	2.64761	2.38971
	4466	4084	1165	71.7729	147.364	147.995	2.95939	2.71002
	4466	4530	1217	64.5687	83.065	84.2148	2.62249	2.36391
	4467	4	1318	73.2405	47.0925	47.9329	2.91078	2.66008
	4467	297	1128	63.4033	77.3614	78.4864	2.57155	2.31157
	4467	479	1151	72.3854	156.498	156.985	2.98763	2.73903
	4467	1345	1200	69.1356	135.122	135.955	2.84945	2.59707
	4469	115	1229	76.4353	107.59	108.711	3.09469	2.84902
	4469	174	1310	71.5988	32.1737	32.7753	2.8413	2.5887
	4469	443	1165	64.0024	32.417	33.0285	2.55923	2.29892
	4469	493	1097	72.6887	138.306	139.078	2.98757	2.73897
	4470	160	1257	66.7981	139.317	140.067	2.76115	2.50636
	4470	1086	1216	71.5869	64.3501	65.3925	2.86722	2.61533
	4470	1192	1384	71.2029	119.911	120.931	2.91472	2.66413
	4470	1563	1199	63.987	36.3877	37.0605	2.56086	2.30059
	4470	2105	1227	62.89	81.1476	82.2992	2.55502	2.29459
	4470	2447	1201	64.7312	90.0517	91.2148	2.63562	2.3774
	4470	3302	1185	69.5982	70.6602	71.7478	2.80063	2.54692
	4470	3709	1173	60.1912	138.789	139.57	2.49469	2.23261
	4470	4315	1213	60.6125	101.541	102.686	2.48337	2.22098
	4471	144	1248	65.0978	59.0558	60.0529	2.62034	2.3617
	4471	211	1344	71.1891	144.974	145.649	2.93564	2.68562
	4471	513	1275	71.1024	59.5474	60.5542	2.84493	2.59243
	4471	850	1432	75.6207	40.0723	40.8171	2.98921	2.74066
	4471	1178	1412	71.2687	64.6686	65.7198	2.85596	2.60376
	4471	1509	1365	71.8313	125.424	126.384	2.94396	2.69417
	4471	2366	1159	65.3744	51.5078	52.4105	2.62457	2.36604
	4471	2922	1076	64.4631	44.9768	45.7972	2.58474	2.32512
	4471	3041	1161	65.8038	80.406	81.5585	2.66754	2.41019
	4471	3563	1112	67.5523	50.7576	51.6546	2.70625	2.44996
	4471	3648	1185	68.7178	120.05	121.064	2.8198	2.56661
	4471	3767	1176	65.5572	76.3309	77.4554	2.65409	2.39637
	4471	4092	1097	64.2433	66.5533	67.6168	2.59414	2.33478
	4471	4860	1146	72.8313	61.935	62.9737	2.90985	2.65913
	4471	4873	1327	73.2458	71.1864	72.2779	2.93462	2.68457
	4472	27	1187	66.7462	79.3789	80.5144	2.70247	2.44607
	4472	161	1066	57.5562	42.8723	43.6807	2.31387	2.04685
	4472	269	1363	75.1803	40.5703	41.3403	2.97418	2.72522
	4472	778	1237	73.385	56.1033	57.071	2.92399	2.67365
	4472	1001	1166	73.7203	64.1691	65.2159	2.94411	2.69432
	4472	1071	1112	67.518	70.5122	71.603	2.7229	2.46706
	4472	1076	1270	66.0601	61.9098	62.9479	2.65966	2.40209
	4472	1242	1335	73.3752	135.367	136.187	3.01093	2.76297
	4472	1265	1209	71.4954	93.388	94.5426	2.89603	2.64493
	4472	1689	1398	73.2112	67.5926	68.6786	2.92945	2.67926
	4472	1766	1301	69.0261	107.329	108.445	2.81857	2.56535
	4472	1855	1339	75.6923	41.5251	42.3026	2.99286	2.74441
	4472	1869	1384	71.8341	152.421	152.974	2.96467	2.71545
	4472	2119	1354	75.637	146.981	147.608	3.10376	2.85834
	4472	2402	1312	73.8331	28.0212	28.55	2.91856	2.66807
	4472	2575	1237	66.632	95.258	96.4076	2.71414	2.45806
	4472	2856	1247	68.9485	27.1922	27.7239	2.74216	2.48685
	4472	2986	1107	76.9456	42.3963	43.1806	3.03728	2.79004
	4472	3732	1298	67.398	83.6624	84.8134	2.73152	2.47592
	4472	3765	1218	62.5734	87.5879	88.7623	2.54869	2.28809
	4472	3807	1195	69.8397	146	146.637	2.88451	2.63309
	4472	3872	1200	74.0803	55.3994	56.3581	2.94813	2.69845
	4472	3967	1185	63.0033	119.798	120.797	2.59478	2.33544
	4472	4349	1200	71.4875	41.7304	42.5066	2.84373	2.5912
	4472	4492	1139	70.0128	129.734	130.632	2.87871	2.62713
	4472	4743	1430	71.9803	39.1621	39.8969	2.85961	2.60751
	4472	4761	1348	70.2298	55.8095	56.7701	2.80965	2.55619
	4472	4778	1223	69.8023	52.492	53.416	2.79109	2.53712
	4472	5454	1257	73.1187	21.0146	21.4401	2.88994	2.63867
	4472	5611	1148	72.9845	75.5117	76.6323	2.93002	2.67985
	4473	715	1161	63.0855	130.768	131.636	2.60666	2.34764
	4473	1175	1115	61.1578	71.0384	72.1335	2.47706	2.2145
	4473	1189	1325	70.2338	54.9054	55.8612	2.809	2.55552
	4473	1341	1141	63.6156	49.1581	50.029	2.55516	2.29474
	4473	1613	1323	74.1685	67.9019	68.9735	2.96425	2.71501
	4473	2091	1124	61.8821	63.861	64.9126	2.49941	2.23746
	4473	2696	1088	72.1963	58.5947	59.5757	2.88365	2.63221
	4473	2840	1409	73.6702	38.7791	39.5022	2.91959	2.66913
	4473	2876	1093	72.2094	136.94	137.731	2.96843	2.71931
	4473	2977	1356	70.86	28.8622	29.4016	2.81275	2.55937
	4473	3083	1012	58.6851	96.3245	97.4927	2.40063	2.13598
	4473	3348	1105	68.3612	112.563	113.628	2.79853	2.54476
	4473	3592	1391	71.2687	55.9009	56.8522	2.84757	2.59514
	4473	3631	1145	77.2469	33.6147	34.2693	3.04114	2.79401
	4473	4252	1117	60.2066	112.754	113.828	2.47669	2.21412
	4473	4271	1088	66.908	36.0766	36.7552	2.67145	2.41421
	4473	4299	1392	71.7643	136.526	137.324	2.95127	2.70168
	4473	4399	1376	70.6332	132.983	133.82	2.90528	2.65443
	4474	125	1199	69.263	145.82	146.47	2.86209	2.61006
	4474	219	1339	71.1387	102.897	104.028	2.89371	2.64255
	4474	397	1131	64.7258	66.7892	67.8644	2.61302	2.35418
	4474	1581	1424	71.574	41.7958	42.5744	2.8469	2.59445
	4474	1624	1327	68.4985	69.7253	70.8283	2.75888	2.50403
	4474	1740	1025	60.8919	47.5442	48.3943	2.4478	2.18444
	4474	2089	1154	75.3067	135.825	136.652	3.08301	2.83702
	4474	2316	1307	69.5698	122.072	123.066	2.85458	2.60234
	4474	2323	1107	60.5732	149.245	149.86	2.51583	2.25433
	4474	2578	1076	67.6573	38.1728	38.8857	2.70079	2.44435
	4474	2663	1322	73.3017	144.785	145.447	3.01537	2.76753
	4475	240	1089	63.8994	94.2847	95.4398	2.60724	2.34824
	4475	1477	1145	61.482	113.461	114.532	2.52866	2.26751
	4475	1479	1201	65.6604	32.1596	32.7753	2.62218	2.36359
	4475	1491	1126	74.6876	48.2323	49.0955	2.96309	2.71382
	4475	1843	1204	70.3167	71.3959	72.4943	2.8279	2.57494
	4475	2004	1202	73.6198	117.924	118.947	3.00325	2.75508
	4475	2702	1248	66.5253	91.1427	92.3154	2.70589	2.44959
	4475	2816	1187	68.354	131.352	132.222	2.81599	2.5627
	4475	3410	1166	60.8288	78.2838	79.4205	2.47055	2.20781
	4475	3800	1108	60.3138	48.6731	49.5488	2.42586	2.1619
	4475	3852	1050	68.395	27.1043	27.6252	2.72172	2.46585
	4475	3884	1145	66.9337	26.1403	26.6708	2.66698	2.40961
	4475	3961	1065	74.43	39.7186	40.4652	2.94713	2.69743
	4475	4068	1223	64.2317	78.2677	79.3972	2.60474	2.34567
	4475	4185	1157	61.3432	72.4616	73.5726	2.48571	2.22339
	4475	4196	1138	74.5023	34.0637	34.7145	2.94574	2.696
	4475	4612	1123	61.1261	45.4352	46.2748	2.4556	2.19245
	4475	4753	1177	69.263	149.426	149.997	2.86426	2.61229
	4476	109	1131	69.8518	39.4277	40.1819	2.78267	2.52847
	4476	654	1415	74.8735	36.1884	36.8699	2.9602	2.71085
	4476	822	1191	74.7593	52.327	53.2446	2.96933	2.72023
	4476	1433	1357	72.6235	121.942	122.929	2.9703	2.72123
	4476	2295	1276	67.2012	124.799	125.761	2.76529	2.51061
	4476	2598	1232	73.7951	110.352	111.445	3.00133	2.75311
	4476	2639	1113	73.5472	43.5542	44.3404	2.91882	2.66834
	4476	2932	1138	69.309	46.8494	47.6855	2.76828	2.51368
	4476	3261	1343	69.9451	138.026	138.799	2.88297	2.63151
	4476	3945	1084	63.1048	93.1118	94.2667	2.57492	2.31504
	4476	4208	1115	58.9051	121.408	122.412	2.43059	2.16676
	4476	4463	1143	71.7051	53.3747	54.2959	2.8611	2.60904
	4477	989	1151	68.7262	87.7609	88.9228	2.78596	2.53185
	4477	1132	1357	66.0978	120.447	121.44	2.71805	2.46208
	4477	1413	1250	68.1562	80.9315	82.091	2.75736	2.50247
	4477	1479	1151	63.2	117.007	118.034	2.60029	2.3411
	4477	1554	1433	71.92	45.4754	46.3065	2.86219	2.61016
	4477	2096	1122	58.8487	85.336	86.4913	2.39733	2.13259
	4477	2100	1130	70.8739	142.515	143.207	2.9219	2.67151
	4477	2822	1153	64.4683	152.271	152.823	2.67581	2.41869
	4477	2922	1369	69.4824	156.961	157.398	2.87663	2.625
	4477	3545	1374	74.1481	36.6166	37.3258	2.93499	2.68495
	4477	4698	1264	66.0601	106.423	107.53	2.70322	2.44685
	4478	475	1241	65.7548	35.2933	35.9822	2.62757	2.36913
	4478	907	1253	67.9857	43.1348	43.9455	2.71651	2.4605
	4478	1222	1240	74.1172	71.0541	72.1576	2.96596	2.71677
	4478	1258	1194	69.5402	98.8195	99.9739	2.82882	2.57588
	4478	1534	1303	70.0659	96.6834	97.8396	2.84628	2.59382
	4478	1602	1264	66.9506	104.993	106.117	2.73633	2.48086
	4478	1617	1173	67.795	101.951	103.085	2.76569	2.51102
	4478	1921	1430	77.6759	36.554	37.2502	3.05804	2.81137
	4478	2118	1178	75.7405	30.4625	31.0408	2.98683	2.73821
	4478	3125	1284	70.0077	50.267	51.1562	2.79672	2.5429
	4478	3156	1430	73.2969	43.3305	44.1433	2.90977	2.65904
	4478	3502	1145	65.661	94.7536	95.9235	2.67625	2.41914
	4478	3764	1254	65.9916	80.2264	81.3731	2.67456	2.4174
	4479	59	1111	72.9968	37.0191	37.7022	2.89445	2.64331
	4479	153	1215	63.6836	71.8523	72.9504	2.57729	2.31747
	4479	415	1205	67.3274	103.897	105.023	2.74974	2.49464
	4479	719	1208	64.4802	133.304	134.139	2.66451	2.40708
	4479	738	1127	67.3938	126.082	127.013	2.77396	2.51952
	4479	765	1125	66.0424	83.0852	84.2378	2.67932	2.42229
	4479	1748	1252	64.4883	127.745	128.668	2.66055	2.40301
	4479	2599	1108	59.7211	84.016	85.1815	2.43139	2.16758
	4479	2613	1412	76.5051	30.3356	30.9072	3.01334	2.76545
	4479	3546	1294	69.8076	132.067	132.937	2.87286	2.62112
	4479	3561	1424	79.7171	46.8012	47.6545	3.13715	2.89264
	4479	4152	1316	70.7798	142.454	143.168	2.91828	2.66779
	4480	39	1301	72.7976	28.176	28.7413	2.88195	2.63046
	4480	160	1258	67.7438	110.01	111.1	2.7721	2.51761
	4480	179	1321	73.7735	58.6274	59.6288	2.94034	2.69045
	4480	238	1173	75.3825	59.6083	60.6068	2.99863	2.75033
	4480	340	1293	65.5993	134.362	135.202	2.70998	2.45379
	4480	360	1086	65.4678	54.4552	55.3891	2.63055	2.37219
	4480	400	1205	67.7438	152.727	153.278	2.80668	2.55313
	4480	490	1378	76.2071	142.557	143.283	3.1216	2.87667
	4480	820	1375	69.0609	137.544	138.314	2.84843	2.59603
	4480	913	1251	65.6907	124.869	125.817	2.70591	2.44961
	4480	1136	1214	60.3797	82.9371	84.0996	2.45688	2.19377
	4480	2237	1131	75.7676	24.3261	24.8242	2.98445	2.73577
	4480	2547	1224	69.8066	142.659	143.36	2.88102	2.62951
	4480	2632	1056	69.732	42.6876	43.4812	2.78063	2.52637
	4480	2941	1214	71.8066	68.3923	69.4637	2.87934	2.62778
	4480	3377	1376	72.1807	39.8034	40.5358	2.86724	2.61535
	4480	3947	1242	69.0256	148.104	148.738	2.8543	2.60206
	4480	4137	1031	63.1806	146.629	147.267	2.62078	2.36215
	4481	297	1218	66.5655	122.283	123.257	2.7381	2.48268
	4481	782	1260	66.2382	109.216	110.316	2.71291	2.4568
	4481	1120	1227	69.7413	29.961	30.5484	2.77269	2.51822
	4481	1787	1271	67.4062	116.084	117.129	2.7651	2.51042
	4481	2422	1291	64.1905	50.0187	50.9204	2.57803	2.31823
	4481	2484	1325	75.204	49.9508	50.8317	2.98284	2.73411
	4481	2621	1137	74.0848	31.1558	31.7448	2.92922	2.67903
	4481	2711	1173	68.7849	56.2835	57.2619	2.7569	2.50199
	4481	2831	1298	66.4528	84.5675	85.7333	2.6965	2.43994
	4481	3319	1153	63.9105	80.7082	81.8596	2.59461	2.33526
	4481	3393	1324	70.7689	137.932	138.729	2.91453	2.66393
	4481	3443	1225	73.808	51.2543	52.1497	2.93459	2.68454
	4481	3527	1114	76.0652	35	35.6689	3.00106	2.75283
	4481	3712	1211	69.3671	35.8415	36.5247	2.7625	2.50775
	4481	4167	1375	70.7936	117.352	118.398	2.89656	2.64547
	4481	4348	1296	70.8834	148.237	148.87	2.92603	2.67575
	4481	4399	1111	70.4744	140.642	141.371	2.90526	2.65441
	4482	43	1374	72.5099	138.719	139.499	2.98118	2.73241
	4482	125	1225	68.113	44.8033	45.6371	2.72248	2.46663
	4482	280	1045	68.2059	115.098	116.155	2.79512	2.54126
	4482	328	1061	60.0077	55.6937	56.6604	2.41873	2.15457
	4482	407	1406	81.7191	35.8958	36.5632	3.19599	2.95309
	4482	610	1180	73.1627	140.119	140.859	3.00677	2.7587
	4482	1686	1323	66.6616	46.8028	47.6545	2.66968	2.41239
	4482	1785	1181	71.7643	129.027	129.941	2.94481	2.69504
	4482	1901	1019	60.0083	80.2518	81.3963	2.43949	2.1759
	4482	1961	1149	62.3793	140.376	141.114	2.58464	2.32502
	4482	2401	1205	72.0401	141.285	141.999	2.96536	2.71615
	4482	2786	1075	72.4416	148.923	149.542	2.98568	2.73703
	4482	2957	1241	71.3305	53.717	54.6619	2.84787	2.59545
	4482	3071	1268	67.0873	69.9324	71.0223	2.70611	2.44981
	4482	3200	1183	72.5127	67.1522	68.235	2.90371	2.65282
	4482	3797	1204	73.8032	44.3682	45.1866	2.92856	2.67835
	4482	3876	1222	68.7536	29.7075	30.2768	2.73631	2.48084
	4482	3884	1449	69.9337	123.113	124.083	2.86953	2.6177
	4482	4352	1182	67.4449	55.4274	56.3857	2.70618	2.44989
	4482	4507	1152	69.6311	146.914	147.565	2.87705	2.62543
	4483	75	1176	63.165	78.1207	79.2572	2.56293	2.30272
	4483	263	1150	72.5797	46.3876	47.2188	2.88659	2.63523
	4483	488	1028	67.3599	42.1449	42.912	2.69243	2.43576
	4483	501	1374	75.9751	25.7866	26.3112	2.99241	2.74394
	4483	677	1204	68.0578	104.96	106.093	2.77896	2.52466
	4483	835	1358	70.4134	122.235	123.23	2.88702	2.63567
	4483	928	1268	71.8066	47.4163	48.2716	2.85968	2.60758
	4483	1090	1269	69.0971	150.572	151.164	2.85849	2.60636
	4483	1778	1048	61.1241	35.8065	36.4862	2.44987	2.18657
	4483	2194	1116	71.7889	57.9341	58.9089	2.8683	2.61644
	4483	2296	1182	63.7842	134.963	135.791	2.63781	2.37965
	4483	2752	1135	72.5473	113.255	114.331	2.95822	2.70882
	4483	3093	1452	72.5004	66.7001	67.7654	2.90277	2.65185
	4483	3315	1135	66.5407	50.26	51.1562	2.66784	2.4105
	4483	3643	1151	70.9	42.5825	43.3812	2.82313	2.57003
	4483	3703	1388	72.8931	68.3977	69.4882	2.91881	2.66833
	4483	3740	1224	71.8961	130.508	131.391	2.95113	2.70154
	4483	4102	1374	75.0708	133.286	134.139	3.07209	2.8258
	4483	4246	1348	66.1403	110.286	111.371	2.71013	2.45394
	4483	4296	1105	70.0998	130.54	131.422	2.88275	2.63129
	4483	4550	1384	74.9503	47.9497	48.822	2.97213	2.72311
	4484	272	1223	65.9529	52.1206	53.0441	2.6471	2.38919
	4484	352	1243	71.2343	136.34	137.155	2.93101	2.68087
	4484	515	1226	69.375	102.416	103.556	2.82653	2.57353
	4484	544	1258	70.0129	40.9014	41.6516	2.78959	2.53558
	4484	941	1141	76.0352	38.9357	39.682	3.00285	2.75467
	4484	2172	1009	59.553	75.2011	76.3258	2.41665	2.15244
	4484	2865	1218	64.5247	116.934	117.982	2.65284	2.39509
	4484	3005	933	57.9403	55.3204	56.2755	2.33648	2.07007
	4484	3127	1234	72.7137	107.583	108.687	2.95801	2.7086
	4484	3176	1456	74.8451	109.928	111.027	3.03951	2.79233
	4484	3247	1095	65.0496	97.5913	98.7428	2.65532	2.39764
	4484	3552	1368	71.5661	44.9834	45.7972	2.84905	2.59666
	4484	3721	1195	67.7801	69.952	71.0465	2.73222	2.47664
	4484	4151	1146	73.5938	65.475	66.5468	2.94097	2.6911
	4485	1164	1414	77.0979	49.0399	49.9093	3.04845	2.80152
	4485	1797	1177	79.258	90.7223	91.8796	3.17411	2.93061
	4485	2083	1170	69.8943	100.724	101.865	2.84433	2.59181
	4485	2616	1181	71.0367	72.4	73.5009	2.85542	2.60321
	4485	2647	1241	64.0895	51.9437	52.8718	2.57564	2.31578
	4485	2695	1265	65.9231	148.042	148.649	2.73197	2.47638
	4485	2714	1310	71.8843	68.2324	69.3168	2.88202	2.63054
	4485	2797	1092	68.6092	40.0196	40.782	2.7374	2.48196
	4485	2915	1161	76.359	69.2876	70.3666	3.04411	2.79706
	4485	3047	1034	68.122	86.7091	87.8681	2.76205	2.50728
	4485	3576	1364	74.0311	54.5472	55.5004	2.94557	2.69582
	4485	3580	1240	65.9246	96.4954	97.6545	2.68815	2.43136
	4485	4259	1172	63.2263	84.6302	85.7792	2.57158	2.3116
	4485	4447	1076	61.1648	113.757	114.835	2.51618	2.25469
	4487	868	1278	68.9907	128.741	129.643	2.83844	2.58576
	4487	1156	1332	72.4361	129.281	130.181	2.97037	2.7213
	4487	1358	1505	65.906	100.487	101.631	2.69139	2.43469
	4488	762	1419	65.8708	146.912	147.565	2.72925	2.47359
	4488	1199	1200	69.079	34.2657	34.9152	2.75092	2.49585
	4488	1300	1178	63.7069	130.279	131.178	2.63127	2.37293
	4488	1352	1395	72.7228	59.4443	60.4489	2.90346	2.65256
	4488	1368	1391	71.0747	135.946	136.752	2.9246	2.67428
	4488	1617	1190	65.07	49.6547	50.5355	2.61148	2.3526
	4488	1700	1217	73.7043	138.808	139.57	3.02602	2.77847
	4488	1998	1330	70.7843	101.444	102.592	2.87873	2.62716
	4488	2250	1355	70.4635	21.8523	22.3015	2.79505	2.54119
	4489	650	1186	62.3793	31.07	31.6576	2.49614	2.2341
	4489	986	1298	66.3786	80.9423	82.091	2.69004	2.4333
	4489	1842	1518	74.6324	54.8207	55.7781	2.9672	2.71805
	4489	1938	1291	64.5456	39.773	40.5005	2.58434	2.32471
	4489	2502	1511	73.4594	34.9345	35.5902	2.90948	2.65875
	4489	2762	1223	67.7976	139.907	140.642	2.80091	2.54721
	4489	3418	1249	70.7133	43.2059	44.0115	2.81682	2.56355
	4489	3718	1451	75.0509	30.2211	30.8179	2.96262	2.71334
	4489	3732	1366	66.2352	85.1692	86.3306	2.68877	2.432
	4489	3800	1451	70.8438	66.7009	67.7654	2.84247	2.5899
	4489	4118	1477	67.9133	46.3721	47.2188	2.71625	2.46023
	4489	4246	1222	74.8546	44.8094	45.6371	2.96609	2.7169
	4489	4601	1507	72.7255	64.6085	65.6695	2.90875	2.658
	4489	4738	1267	73.1651	24.4527	24.9332	2.89311	2.64193
	4489	4899	1450	68.535	61.8143	62.845	2.75266	2.49764
	4489	5122	1288	71.574	52.6749	53.5871	2.85575	2.60355
	4490	19	1598	71.3582	70.5983	71.6995	2.8653	2.61336
	4490	211	1196	69.263	133.935	134.781	2.85342	2.60115
	4490	353	1491	74.4678	49.1821	50.0589	2.95616	2.7067
	4490	560	1261	75.577	40.662	41.4096	2.98813	2.73955
	4490	595	1331	65.7461	40.6016	41.375	2.63063	2.37227
	4490	859	1527	69.4978	54.1598	55.1102	2.78135	2.52711
	4490	1075	1525	71.92	49.2438	50.1186	2.86527	2.61333
	4490	1396	1439	71.7889	134.12	134.943	2.95021	2.70059
	4490	1622	1286	70.4203	155.986	156.463	2.91242	2.66177
	4490	1879	1205	60.7925	118.445	119.472	2.50496	2.24316
	4490	2046	1256	63.4242	129.186	130.091	2.6191	2.36042
	4490	2130	1347	73.9614	39.7558	40.5005	2.93062	2.68046
	4490	2257	1283	61.4698	35.808	36.4862	2.46331	2.20037
	4490	2275	1345	71.7511	40.7259	41.4789	2.85249	2.6002
	4490	2276	1427	71.3667	53.2028	54.1263	2.84871	2.59631
	4490	2335	1244	59.0092	133.016	133.852	2.44286	2.17936
	4490	2492	1100	62.8752	107.459	108.566	2.57908	2.31931
	4490	2756	1366	67.8729	47.4595	48.3023	2.71558	2.45954
	4490	3210	1260	77.5593	37.1949	37.8892	3.05448	2.80771
	4490	3430	1226	68.7849	35.9413	36.6401	2.74115	2.48581
	4490	3446	1175	67.0064	46.151	46.9999	2.68215	2.4252
	4490	3508	1373	74.4293	22.2617	22.7205	2.93673	2.68674
	4490	3565	1207	64.0895	107.056	108.18	2.62672	2.36825
	4490	4276	1145	61.2552	120.896	121.897	2.52554	2.26431
	4490	4657	1312	74.6324	131.582	132.439	3.05435	2.80758
	4491	297	1240	72.0587	112.685	113.753	2.93928	2.68936
	4491	495	1516	73.0145	105.706	106.834	2.96703	2.71787
	4491	805	1371	64.4966	96.4134	97.5621	2.63263	2.37432
	4491	845	1275	70.4134	38.8391	39.5742	2.80274	2.54909
	4491	1377	1348	63.123	88.2827	89.45	2.57103	2.31104
	4491	1575	1472	74.8519	45.1815	46.0206	2.9663	2.71712
	4491	1835	1287	72.6467	59.496	60.5016	2.90077	2.6498
	4491	1838	1268	67.2549	127.691	128.609	2.76993	2.51538
	4491	2222	1079	58.577	74.4064	75.5225	2.37667	2.11136
	4491	2915	1305	73.8723	49.3523	50.238	2.9352	2.68517
	4491	2938	1486	72.6776	108.109	109.22	2.95728	2.70785
	4491	3308	1247	74.2727	32.8198	33.4466	2.93687	2.68689
	4491	3834	1249	65.7932	35.4992	36.1767	2.62914	2.37074
	4491	4134	1492	75.0743	44.3496	45.1543	2.97343	2.72445
	4491	4300	1251	70.3984	68.5734	69.6594	2.82804	2.57508
	4492	67	1310	71.4285	128.365	129.287	2.93149	2.68136
	4492	344	1228	70.5797	114.421	115.493	2.88535	2.63396
	4492	474	1426	66.7338	135.54	136.353	2.75584	2.5009
	4492	781	1250	74.6142	48.0746	48.9437	2.96037	2.71103
	4492	782	1357	66.1872	77.9046	79.0472	2.67974	2.42272
	4492	931	1287	70.5449	131.625	132.501	2.90076	2.64979
	4492	1270	1225	75.5018	27.7326	28.261	2.97695	2.72806
	4492	1376	1351	69.8087	35.1567	35.8258	2.77823	2.52391
	4492	1890	1252	68.395	141.966	142.674	2.82574	2.57272
	4492	2603	1228	63.4033	33.9532	34.5936	2.53707	2.27615
	4492	3143	1494	73.9352	42.1184	42.912	2.93148	2.68135
	4492	3163	1281	71.8652	133.072	133.916	2.95221	2.70265
	4492	3202	1355	68.6164	127.952	128.873	2.82324	2.57015
	4492	3343	1463	74.8634	38.3306	39.0679	2.96138	2.71207
	4492	3380	1432	71.0971	57.7439	58.7214	2.84304	2.59049
	4492	3535	1253	71.9387	145.777	146.429	2.96465	2.71543
	4492	3542	1262	61.0882	92.5593	93.7154	2.49424	2.23215
	4492	3558	1263	66.0978	80.2746	81.4194	2.67866	2.42161
	4492	3743	1382	72.4313	147.557	148.168	2.98443	2.73575
	4492	3809	1243	68.919	109.88	110.977	2.81718	2.56392
	4492	3930	1214	64.5407	52.4548	53.3875	2.59342	2.33404
	4492	4311	1430	71.0468	148.549	149.137	2.93245	2.68234
	4492	4462	1420	72.5962	39.9963	40.7469	2.88226	2.63078
	4493	68	1299	70.7014	131.627	132.501	2.90674	2.65593
	4493	660	1397	72.9183	133.899	134.749	2.99259	2.74413
	4493	1532	1385	69.622	148.526	149.137	2.87767	2.62607
	4493	1543	1343	68.8378	144.195	144.885	2.84452	2.59201
	4493	1736	1235	71.5631	121.614	122.602	2.93006	2.67989
	4493	1940	1343	68.3054	73.8699	74.9774	2.75576	2.50082
	4493	2227	1387	68.0077	78.7678	79.9097	2.74955	2.49444
	4493	2580	1084	58.154	117.828	118.868	2.39709	2.13234
	4493	2962	1384	72.6672	143.005	143.707	2.99029	2.74177
	4493	3020	1131	60.7334	43.6885	44.5041	2.43912	2.17552
	4493	3937	1180	65.2157	140.827	141.555	2.69926	2.44278
	4493	4033	1421	72.1039	124.304	125.254	2.95313	2.70359
	4493	4494	1153	62.4388	121.855	122.847	2.57387	2.31396
	4493	4702	1311	69.5783	156.976	157.458	2.88037	2.62884
	4493	4981	1170	60.3105	106.339	107.458	2.47544	2.21284
	4494	65	1522	72.4361	71.9623	73.0702	2.90609	2.65526
	4494	522	1519	74.0848	62.3726	63.4102	2.9553	2.70582
	4494	769	1325	62.5826	71.0429	72.1335	2.53341	2.27239
	4494	1134	1514	72.5099	39.9292	40.6767	2.87913	2.62757
	4494	1214	1318	71.22	87.9166	89.0832	2.87944	2.62788
	4494	1463	1388	78.1189	30.7697	31.3506	3.06934	2.82298
	4494	1470	1316	68.5765	112.307	113.378	2.80655	2.553
	4494	1545	1430	73.5322	143.559	144.253	3.02315	2.77553
	4494	1592	1139	65.0071	123.239	124.222	2.67746	2.42038
	4494	1706	1409	73.7631	42.7241	43.5145	2.92584	2.67555
	4494	1952	1294	71.6514	63.2087	64.2529	2.86843	2.61657
	4494	2207	1404	69.8507	121.534	122.52	2.86481	2.61285
	4494	2635	1186	71.1445	123.915	124.89	2.9165	2.66596
	4494	2874	1219	76.0961	40.3026	41.0619	3.00601	2.75792
	4494	2983	1518	69.4427	137.578	138.348	2.86324	2.61124
	4494	2985	1413	70.5411	130.134	131.026	2.8993	2.64829
	4494	2999	1244	65.1324	109.154	110.243	2.66962	2.41233
	4494	3008	1278	70.2562	153.973	154.475	2.90512	2.65427
	4494	3071	1168	64.4683	39.2303	39.9683	2.58105	2.32133
	4494	3206	1148	63.5163	111.167	112.259	2.6078	2.34882
	4494	3267	1407	73.7422	114.153	115.214	3.00367	2.75551
	4494	3610	1436	73.398	95.609	96.7767	2.96915	2.72005
	4494	3820	1145	70.9385	72.3678	73.477	2.85179	2.59948
	4494	3834	1212	62.0938	64.5369	65.594	2.50834	2.24664
	4494	3937	1234	74.0586	41.7413	42.5066	2.93554	2.68552
	4494	3965	1207	71.7355	63.1717	64.202	2.87144	2.61967
	4494	4032	1248	78.2511	27.7693	28.3093	3.07207	2.82578
	4495	33	1418	70.2418	110.157	111.248	2.86793	2.61606
	4495	78	1458	73.0884	67.9695	69.0471	2.9254	2.6751
	4495	252	1221	66.1167	58.2715	59.2562	2.65854	2.40094
	4495	709	1117	66.5347	60.7112	61.7318	2.67659	2.41949
	4495	773	1408	71.0893	55.287	56.2479	2.84052	2.5879
	4495	1265	1265	61.6428	82.8241	83.9844	2.50724	2.2455
	4495	1303	1476	75.0169	47.6045	48.4556	2.97417	2.72521
	4495	1474	1121	61.6764	59.8307	60.8433	2.4879	2.22564
	4495	1956	1089	64.2177	63.6486	64.6847	2.5905	2.33104
	4495	2088	1460	73.9614	136.113	136.92	3.03342	2.78608
	4495	2177	1249	67.057	142.775	143.475	2.77376	2.51931
	4495	2301	1480	73.398	103.417	104.549	2.97854	2.7297
	4495	3160	1269	73.9415	156.204	156.693	3.04607	2.79907
	4495	3492	1312	67.7703	54.7323	55.6949	2.71778	2.4618
	4495	3868	1190	66.7098	69.3866	70.4883	2.69133	2.43463
	4495	3933	1371	71.0349	141.73	142.448	2.9275	2.67726
	4495	4229	1295	65.0071	99.5442	100.696	2.65556	2.39788
	4495	4422	1348	72.1195	66.0164	67.0704	2.88825	2.63694
	4495	4483	1177	69.7621	77.0121	78.1354	2.81325	2.55988
	4495	4536	1253	62.3766	105.943	107.074	2.55793	2.29758
	4496	298	1299	58.4866	76.6289	77.7604	2.37495	2.1096
	4496	657	1175	60.8523	127.226	128.141	2.51399	2.25244
	4496	698	1409	67.3692	102.224	103.368	2.74963	2.49452
	4496	752	1141	66.2962	101.704	102.85	2.70771	2.45146
	4496	849	1094	62.4316	55.981	56.9343	2.51441	2.25287
	4496	912	1286	65.9953	42.049	42.8447	2.64105	2.38297
	4496	935	1317	73.7631	44.9069	45.7332	2.92758	2.67734
	4496	1174	1193	69.8943	58.1486	59.1495	2.79949	2.54575
	4496	1531	1194	75.2659	99.5175	100.673	3.04235	2.79525
	4496	2077	1110	65.5196	69.4948	70.5855	2.64606	2.38812
	4496	2204	1167	74.2436	38.7201	39.4662	2.93984	2.68994
	4496	2217	1188	70.2907	145.962	146.595	2.90186	2.65092
	4496	2531	1228	65.0738	59.9895	61.0006	2.62025	2.36161
	4496	2831	1336	66.632	44.7548	45.573	2.66702	2.40966
	4496	3252	1422	73.1531	134.514	135.333	3.00189	2.75368
	4496	3521	1191	61.9428	103.174	104.312	2.53816	2.27727
	4496	3522	1108	60.1172	36.7282	37.4391	2.41113	2.14677
	4497	564	1234	69.8943	135.001	135.824	2.87863	2.62705
	4497	648	1243	63.728	102.134	103.274	2.60793	2.34895
	4497	854	1374	73.1598	133.649	134.491	3.00141	2.75319
	4497	1182	1463	72.7368	45.6695	46.4964	2.89164	2.64042
	4497	1570	1456	67.1777	39.2983	40.0396	2.68364	2.42673
	4497	1644	1375	72.5797	49.9474	50.8317	2.88958	2.6383
	4497	1695	1439	77.4556	22	22.4219	3.04174	2.79462
	4497	1831	1193	62.5908	132.707	133.567	2.58814	2.32862
	4498	165	1137	69.1816	87.5168	88.6706	2.80282	2.54917
	4498	245	1226	70.2709	136.064	136.886	2.89398	2.64282
	4498	620	1144	66.8336	47.4793	48.333	2.67668	2.41958
	4498	1198	1296	67.2088	108.04	109.147	2.74941	2.4943
	4498	1273	1404	71.1683	134.562	135.398	2.92704	2.67679
	4498	1477	1091	66.2414	50.0969	50.9794	2.65639	2.39873
	4498	1636	1290	66.2222	28.6747	29.2143	2.64152	2.38346
	4498	1658	1219	81.7547	38.0219	38.7394	3.19894	2.95612
	4498	1748	1141	72.0092	142.456	143.168	2.96505	2.71584
	4499	34	1370	74.298	121.195	122.195	3.03185	2.78446
	4499	378	1370	74.5622	70.5277	71.6271	2.98137	2.7326
	4499	2296	1352	65.543	92.1086	93.2791	2.66907	2.41176
	4499	2980	1202	65.5825	37.8557	38.5559	2.62261	2.36403
	4499	3000	1419	73.8474	69.7825	70.8768	2.9548	2.70531
	4499	3275	1137	71.9403	35.0396	35.7082	2.85538	2.60317
	4499	3334	1175	67.5135	107.798	108.905	2.76094	2.50614
	4499	3957	1115	65.6782	97.2643	98.4184	2.67938	2.42235
	4499	4007	1108	60.4174	141.28	141.999	2.50534	2.24355
	4499	4040	1092	62.877	70.2897	71.3854	2.54429	2.28357
	4499	4273	1186	61.9238	92.7806	93.9451	2.52782	2.26665
	4499	4426	1307	78.2508	88.8576	90.0229	3.13604	2.8915
	4499	4738	1198	73.9044	32.7485	33.3633	2.92382	2.67348
	4500	266	1209	69.4967	129.796	130.693	2.85891	2.60679
	4500	283	1406	68.9941	117.904	118.921	2.82831	2.57536
	4500	380	1341	71.5663	153.809	154.316	2.95521	2.70573
	4500	787	1267	67.9133	93.9036	95.0716	2.76172	2.50695
	4500	878	1213	73.0072	54.8854	55.8335	2.90932	2.65858
	4500	1114	1178	74.8889	24.0382	24.4946	2.95364	2.70411
	4500	1544	1323	67.6467	65.9888	67.0455	2.72339	2.46757
	4500	1719	1375	71.9387	127.97	128.903	2.95043	2.70082
	4500	1732	1345	74.9822	26.3853	26.925	2.95809	2.70869
	4500	1866	1156	67.9857	23.1935	23.6519	2.70479	2.44846
	4500	2107	1100	68.0583	123.378	124.361	2.79743	2.54363
	4500	2283	1320	72.4688	148.602	149.227	2.98652	2.73789
	4500	2944	1374	75.2312	45.736	46.5596	2.9801	2.7313
	4500	3146	1294	67.3195	76.0547	77.1735	2.72088	2.46499
	4500	3323	1222	66.019	93.8227	94.9795	2.68912	2.43236
	4500	3396	1247	70.2221	68.1236	69.1943	2.82109	2.56794
	4500	3534	1366	67.5114	129.183	130.091	2.78127	2.52703
	4500	3796	1289	65.0247	37.1071	37.8145	2.60096	2.34179
	4500	4225	1162	61.1154	147.722	148.342	2.53726	2.27635
	4501	17	1344	68.6385	63.6343	64.6847	2.75821	2.50334
	4501	116	1387	71.1891	36.6123	37.288	2.82934	2.57641
	4501	267	1145	70.7098	37.3617	38.0754	2.81251	2.55912
	4501	411	1404	73.9126	66.6456	67.7159	2.95369	2.70417
	4501	770	1177	67.0786	45.6821	46.528	2.68451	2.42762
	4501	771	1388	67.7653	133.253	134.107	2.7946	2.54072
	4501	1598	1413	72.9716	55.7148	56.6879	2.90883	2.65808
	4501	1647	1426	74.0056	147.305	147.952	3.04341	2.79634
	4501	2455	1422	73.7735	143.689	144.37	3.03227	2.78489
	4501	2575	1182	73.9289	59.8793	60.8958	2.94716	2.69746
	4501	2900	1296	69.0674	102.51	103.651	2.81494	2.56162
	4501	3086	1141	73.2458	43.636	44.4387	2.90818	2.65741
	4501	3525	1212	61.8756	58.2866	59.2829	2.49448	2.2324
	4501	3837	1044	60.5013	50.697	51.5962	2.43462	2.1709
	4502	37	1156	60.6132	85.1254	86.2846	2.46827	2.20547
	4502	580	1405	73.4818	121.55	122.548	3.00195	2.75375
	4502	678	1178	70.9721	149.81	150.412	2.93036	2.6802
	4502	890	1248	68.8185	60.1266	61.1316	2.7616	2.50682
	4502	1474	1188	75.6865	39.3851	40.1108	2.99099	2.74249
	4502	1510	1160	72.4462	100.554	101.701	2.93985	2.68995
	4502	2008	1119	68.6516	57.3755	58.3452	2.75292	2.4979
	4502	2680	1111	73.7594	40.0725	40.8171	2.92369	2.67335
	4502	3778	1292	76.3874	26.5013	27.0261	3.00708	2.75902
	4502	4000	1179	73.7818	34.4024	35.0751	2.92056	2.67013
	4502	4131	1235	68.2305	55.8896	56.8522	2.73595	2.48047
	4502	4231	1150	73.6725	58.1044	59.0961	2.93622	2.68622
	4502	4295	1142	75.6512	30.2819	30.8626	2.98361	2.7349
	4503	5	1158	61.9486	31.4564	32.0484	2.47968	2.21719
	4503	459	1120	70.1144	40.5638	41.3056	2.79305	2.53913
	4503	735	1164	75.2091	65.7434	66.7964	2.9991	2.75082
	4503	757	1263	63.0408	84.0281	85.1815	2.5637	2.30351
	4503	979	1379	71.1766	88.9853	90.1604	2.87907	2.6275
	4503	981	1145	66.2218	147.94	148.561	2.74382	2.48856
	4503	1133	1432	74.8197	152.81	153.329	3.07706	2.83091
	4503	1644	1407	73.0668	41.1176	41.8924	2.89988	2.64888
	4503	2063	1397	72.0908	146.269	146.93	2.97075	2.72169
	4503	2128	1283	64.8457	58.7059	59.7085	2.61037	2.35146
	4503	2249	1188	75.0717	46.7771	47.6235	2.97539	2.72646
	4503	2516	1174	74.0056	124.051	125.03	3.02395	2.77635
	4503	2631	1206	59.814	76.6762	77.8073	2.42844	2.16455
	4503	2927	1190	63.6156	116.932	117.982	2.61678	2.35804
	4503	3922	1410	71.5663	29.1576	29.7268	2.83841	2.58573
	4503	3960	1113	64.2317	73.4874	74.5974	2.60017	2.34098
	4503	3976	1306	75.6347	151.924	152.474	3.10679	2.86145
	4503	4589	1378	73.4825	139.227	139.996	3.01808	2.77032
	4504	109	1418	73.4124	39.8462	40.6063	2.91124	2.66055
	4504	364	1051	67.8087	40.227	40.9921	2.70784	2.45159
	4504	891	1225	67.3264	115.659	116.718	2.76159	2.50681
	4504	1157	1393	77.2746	37.0455	37.7397	3.04451	2.79747
	4504	1351	1167	74.4366	145.012	145.69	3.05793	2.81126
	4504	1434	1153	73.0024	34.5216	35.1945	2.893	2.64182
	4504	1707	1156	60.2285	96.3642	97.5158	2.46319	2.20025
	4504	1807	1188	65.2757	133.74	134.588	2.69663	2.44007
	4504	1968	1223	66.5726	52.3606	53.2732	2.67075	2.41349
	4504	1970	1589	78.8336	126.247	127.186	3.20218	2.95945
	4504	2089	1312	62.2466	104.103	105.236	2.5511	2.29056
	4504	2131	1157	73.4837	70.0035	71.095	2.94191	2.69206
	4504	2210	1220	73.2764	55.3983	56.3581	2.91944	2.66898
	4504	2283	1245	64.4183	70.508	71.603	2.60459	2.34552
	4504	2545	1180	70.789	112.417	113.503	2.89114	2.6399
	4504	2929	1218	64.9076	147.298	147.908	2.69088	2.43417
	4504	3282	1452	73.1187	36.5315	37.2123	2.89845	2.64741
	4505	29	1099	65.5952	84.1792	85.3425	2.66325	2.40578
	4505	118	1212	58.6476	93.8198	94.9795	2.39685	2.1321
	4505	208	1064	63.6148	54.7601	55.7226	2.55953	2.29923
	4505	902	1072	63.2646	74.8536	75.9718	2.56374	2.30355
	4505	1322	1195	63.5474	52.9122	53.843	2.55543	2.29501
	4505	2610	1398	75.9292	31.8727	32.4778	2.99428	2.74587
	4505	4229	1375	69.8224	140.211	140.969	2.8799	2.62836
	4505	4339	1116	63.4692	82.0001	83.1541	2.57859	2.31881
	4506	271	1083	57.9705	124.943	125.902	2.39482	2.13001
	4506	782	1151	71.035	75.5555	76.6794	2.85873	2.60661
	4506	968	1294	68.9731	60.8513	61.8618	2.768	2.5134
	4506	1279	1243	66.8976	64.6528	65.6946	2.69393	2.4373
	4506	1740	1280	69.9387	137.286	138.073	2.88215	2.63067
	4506	2018	1327	75.1865	122.684	123.669	3.06611	2.81966
	4506	2173	1246	66.157	30.1567	30.7283	2.63984	2.38173
	4506	2283	1171	72.8368	41.9623	42.7435	2.89232	2.64112
	4506	2323	1466	73.5966	131.364	132.253	3.01573	2.7679
	4506	2425	1337	70.9188	142.563	143.283	2.92367	2.67332
	4506	2683	1263	62.5967	138.518	139.288	2.59229	2.33288
	4506	3364	1141	75.8241	21.0061	21.4401	2.9849	2.73623
	4506	3438	1100	70.1743	34.3154	34.9552	2.79104	2.53707
	4507	183	1213	63.7565	106.014	107.122	2.61263	2.35378
	4507	362	1065	61.8756	28.3792	28.9313	2.47547	2.21287
	4507	898	1256	72.2784	36.3202	37.0224	2.86834	2.61648
	4507	1493	1357	73.7735	118.424	119.446	3.0095	2.7615
	4507	1673	1209	73.2969	35.4723	36.1379	2.90407	2.65319
	4507	2575	1098	66.6921	73.4448	74.5498	2.69457	2.43796
	4507	2808	1112	65.1001	151.597	152.129	2.7009	2.44446
	4507	2959	1133	69.0791	81.2896	82.4379	2.79233	2.53839
	4507	3192	1123	70.7062	70.4136	71.5063	2.84121	2.58861
	4507	3265	1417	74.0848	44.2981	45.122	2.93849	2.68855
	4507	3458	1320	68.6251	138.763	139.535	2.83243	2.57959
	4507	3695	1105	63.4511	50.7631	51.6546	2.55001	2.28944
	4507	3710	1112	66.163	72.0362	73.142	2.67309	2.41589
	4507	4171	1200	62.9866	84.968	86.1238	2.56247	2.30225
	4507	4244	1285	65.7926	130.417	131.3	2.71458	2.45852
	4507	4308	1404	72.5837	79.2591	80.3982	2.9197	2.66925
	4507	4336	1358	74.5124	147.169	147.779	3.06218	2.81562
	4508	300	1178	61.4633	129.108	130.001	2.54005	2.27921
	4508	356	1133	62.4656	109.604	110.708	2.5647	2.30454
	4508	390	1251	67.9133	77.4172	78.5566	2.74463	2.48939
	4508	621	1131	65.6706	109.249	110.341	2.69078	2.43406
	4508	1122	1395	70.2562	149.621	150.227	2.90279	2.65187
	4508	1454	1164	65.723	63.2759	64.3038	2.64803	2.39015
	4508	1748	1393	73.6198	141.992	142.712	3.0253	2.77773
	4508	1873	1435	71.1766	121.627	122.629	2.91546	2.66489
	4508	2074	1197	72.0376	60.7345	61.7578	2.88	2.62846
	4508	2465	1379	69.8292	35.0864	35.7474	2.77893	2.52463
	4508	2523	1215	69.8292	57.1937	58.1835	2.79624	2.54241
	4508	2558	1174	68.0968	26.3701	26.8743	2.71034	2.45416
	4508	2559	1200	65.814	66.7312	67.7901	2.65472	2.39702
	4508	2663	1214	66.2871	136.613	137.426	2.73898	2.48358
	4508	2716	1078	65.0284	39.4069	40.1464	2.60255	2.34342
	4508	4163	1159	66.3721	103.747	104.88	2.71269	2.45657
	4508	4304	1338	73.2273	130.168	131.056	3.00084	2.75261
	4508	4831	1120	70.5411	141.442	142.186	2.90842	2.65766
	4509	52	1092	62.2247	86.2663	87.4323	2.53362	2.27261
	4509	79	1148	66.1731	143.651	144.331	2.73929	2.4839
	4509	256	1396	73.5411	148.526	149.137	3.0268	2.77928
	4509	486	1296	64.2777	77.5479	78.6735	2.60584	2.3468
	4509	2226	1107	73.1784	56.9714	57.9405	2.91742	2.6669
	4509	2265	1076	65.5768	83.0014	84.1687	2.66139	2.40387
	4509	2331	1245	71.0208	102.159	103.297	2.88843	2.63712
	4509	3505	1315	66.3505	119.174	120.185	2.72681	2.47108
	4509	3605	1139	66.4777	47.2598	48.1179	2.6631	2.40563
	4509	4181	1239	67.2952	95.0689	96.2231	2.73935	2.48396
	4509	4349	1175	71.4172	146.662	147.309	2.94542	2.69567
	4510	331	1158	75.9751	37.8791	38.5927	2.99996	2.7517
	4510	680	1157	71.5377	139.038	139.818	2.94466	2.69489
	4510	974	1338	65.7719	98.6557	99.8111	2.68438	2.42749
	4510	1349	1137	64.9719	56.4298	57.398	2.61326	2.35442
	4510	1437	1315	67.2526	120.2	121.198	2.76306	2.50832
	4510	1737	1338	71.4954	58.3177	59.3095	2.85805	2.60591
	4510	2143	1197	64.0357	72.4392	73.5487	2.59156	2.33213
	4510	2172	1335	77.7004	32.4678	33.1125	3.05605	2.80933
	4510	2808	1034	63.1638	50.6067	51.5084	2.53875	2.27788
	4510	2815	1124	77.7331	35.1125	35.7867	3.05898	2.81234
	4510	2827	1073	62.0179	76.9994	78.1354	2.51666	2.25518
	4510	3510	1200	68.2023	137.931	138.694	2.81531	2.562
	4510	3625	1276	68.8296	44.4043	45.2189	2.74872	2.49359
	4510	4299	1358	79.1185	139.325	140.067	3.22501	2.98291
	4511	308	1109	75.8806	43.4658	44.2748	3.00101	2.75278
	4511	394	1097	58.34	111.095	112.185	2.39932	2.13463
	4511	791	1293	63.476	56.5962	57.5611	2.55564	2.29523
	4511	895	1187	72.6467	28.2688	28.8365	2.87663	2.625
	4511	1102	1109	69.0674	37.5919	38.2978	2.75263	2.49761
	4511	1263	1174	75.156	33.1555	33.7778	2.96808	2.71895
	4511	1515	1402	72.5447	149.405	149.997	2.98986	2.74132
	4511	1570	1324	65.1652	85.5118	86.675	2.64798	2.39009
	4511	1583	1200	71.6829	59.611	60.6068	2.86606	2.61414
	4511	1696	1058	68.7919	60.2399	61.2623	2.76074	2.50594
	4511	2081	1178	70.7525	139.012	139.783	2.91472	2.66413
	4511	2101	1184	61.225	120.136	121.145	2.52373	2.26245
	4511	2162	1108	74.2436	69.844	70.9253	2.96912	2.72002
	4511	2490	1197	69.373	135.933	136.752	2.85928	2.60717
	4511	3515	1403	68.7262	125.325	126.271	2.82511	2.57207
	4511	3914	1145	63.1832	118.725	119.736	2.60107	2.3419
	4511	3934	1426	74.076	49.3598	50.238	2.94243	2.6926
	4512	295	1043	71.7861	48.3254	49.1864	2.85968	2.60758
	4512	321	1234	65.6155	152.702	153.227	2.72213	2.46627
	4512	398	1186	71.1206	120.046	121.064	2.91173	2.66106
	4512	1352	1187	73.5934	57.4662	58.4529	2.93277	2.68267
	4512	1442	1369	73.6833	30.7545	31.3506	2.91482	2.66423
	4512	1573	1156	60.6834	81.3673	82.5073	2.46758	2.20476
	4512	1854	1394	73.9614	50.8336	51.7423	2.93967	2.68976
	4512	2084	1006	62.7635	35.9659	36.6401	2.51352	2.25196
	4512	2420	1311	69.1319	85.6494	86.8127	2.79895	2.54519
	4512	2964	1129	62.9341	45.5558	46.4015	2.52616	2.26494
	4512	3199	1336	68.8184	112.282	113.353	2.81583	2.56254
	4512	3432	1218	65.4761	154.932	155.45	2.71761	2.46163
	4512	3572	1129	63.7964	83.2609	84.422	2.59262	2.33322
	4512	3608	1206	66.7338	63.761	64.8114	2.68691	2.43009
	4512	3755	1404	73.8032	115.052	116.104	3.00693	2.75886
	4512	4413	1160	60.5442	116.808	117.853	2.49364	2.23153
	4512	4665	1065	60.5206	110.646	111.74	2.48762	2.22535
	4513	122	1434	72.6737	39.391	40.1464	2.8846	2.63319
	4513	164	1305	68.535	145.009	145.69	2.83326	2.58044
	4513	750	1146	73.528	34.3896	35.0352	2.91156	2.66088
	4513	761	1178	62.7277	48.0279	48.8829	2.51988	2.25849
	4513	865	1035	60.4618	127.492	128.404	2.49835	2.23637
	4513	945	1225	68.2511	121.469	122.466	2.8031	2.54946
	4513	1112	1315	72.5129	56.1029	57.071	2.89272	2.64153
	4513	1644	1159	71.6407	134.902	135.725	2.94525	2.69549
	4513	2190	1335	74.0747	97.8066	98.9516	2.99669	2.74834
	4513	2245	1237	61.876	71.4259	72.5184	2.50588	2.24411
	4513	2264	1180	64.2433	130.757	131.636	2.65312	2.39537
	4513	2423	1191	67.3756	102.138	103.274	2.74978	2.49468
	4513	2456	1119	74.8197	26.7737	27.2772	2.95259	2.70304
	4513	2528	1096	60.7478	139.244	139.996	2.51763	2.25618
	4513	3407	1160	75.2659	41.4785	42.2345	2.97786	2.729
	4513	3647	1074	59.9477	80.1703	81.3267	2.43699	2.17333
	4513	3682	1350	70.8873	59.5652	60.5805	2.83713	2.58442
	4513	3724	1159	73.3867	131.559	132.439	3.00806	2.76002
	4513	3784	1089	63.0486	100.266	101.42	2.57941	2.31965
	4513	4025	1287	71.1327	30.1923	30.7731	2.82335	2.57026
	4513	4423	1163	70.0247	113.206	114.28	2.86295	2.61094
	4513	4446	1318	71.0893	157.574	158.002	2.93878	2.68885
	4513	4536	1392	71.7511	130.093	130.996	2.94528	2.69553
	4514	247	1131	71.4194	112.445	113.528	2.91499	2.66441
	4514	575	1137	76.0515	48.8317	49.6992	3.01164	2.7637
	4514	913	1338	69.6652	146.781	147.437	2.87829	2.6267
	4514	964	1092	71.8101	40.1437	40.8872	2.85419	2.60194
	4514	1403	1202	60.266	48.6345	49.5187	2.42395	2.15994
	4514	2687	1147	60.1214	104.412	105.545	2.46611	2.20325
	4514	3270	1419	75.7817	28.7149	29.2613	2.98724	2.73863
	4514	3273	1161	74.1076	39.2385	39.9683	2.9354	2.68538
	4514	3480	1254	65.9021	49.6619	50.5355	2.64318	2.38516
	4514	3745	1286	65.6907	153.695	154.211	2.72562	2.46986
	4514	4185	1261	70.8923	139.361	140.103	2.9203	2.66986
	4515	299	1150	70.5496	136.668	137.46	2.90512	2.65427
	4515	637	1257	68.2574	144.155	144.845	2.82185	2.56872
	4515	644	1078	59.1238	74.0742	75.1909	2.3984	2.13369
	4515	889	1124	62.2192	37.8401	38.5559	2.49353	2.23142
	4515	1090	1231	70.0477	134.392	135.235	2.88404	2.63261
	4515	1150	1223	62.3158	109.86	110.953	2.55894	2.29862
	4515	1375	1472	73.1866	39.8424	40.5711	2.90319	2.65228
	4515	1872	1062	68.8146	40.942	41.7205	2.74563	2.49042
	4515	2006	1173	61.1408	46.0611	46.9058	2.45659	2.19347
	4515	2246	1447	74.8771	30.0836	30.6834	2.95646	2.70701
	4515	2562	1355	70.9188	73.1655	74.2881	2.85192	2.59961
	4515	2572	1430	73.6624	40.9985	41.7549	2.92094	2.67052
	4515	3172	1252	71.7273	45.6467	46.4648	2.85539	2.60318
	4515	3210	1249	75.0861	48.0743	48.9437	2.97703	2.72814
	4515	3370	1463	71.8919	59.6339	60.6331	2.87366	2.62195
	4515	3483	1407	75.895	35.0076	35.6689	2.99514	2.74675
	4515	3520	1139	70.3961	36.4733	37.1744	2.80051	2.5468
	4515	4100	1142	74.7407	35.0206	35.7082	2.95477	2.70528
	4515	4354	1122	71.4172	64.243	65.2916	2.86094	2.60888

## Sheet: TPC_980
This sheet contains the details of each 16O reconstructed event gathered with a 9.80 MeV nominal beam energy.										see TPC_calibration sheet
Enough details are provided that the event could be found and reanalysed from the raw data.										m	0.973377	c	0.321516
	runID	eventID	GRID	length (mm)	thetaLab (deg.)	thetaCM (deg.)	Nominal CoM energy (MeV)	Calibrated CoM energy (MeV)
	4014	5	1831	70.7798	120.263	121.252	2.89899	2.64797
	4014	64	1696	71.68	106.925	108.035	2.91862	2.66814
	4014	138	1564	70.6425	90.7124	91.8567	2.86111	2.60905
	4014	488	1809	70.1852	145.916	146.553	2.89778	2.64673
	4014	562	1564	71.7355	138.559	139.323	2.95178	2.7022
	4014	571	1821	75.767	37.6631	38.3717	2.99254	2.74408
	4014	649	1609	76.2059	46.4051	47.2501	3.01489	2.76704
	4014	935	1611	73.2871	28.9936	29.5414	2.89977	2.64877
	4014	1127	1653	72.825	119.349	120.345	2.97515	2.72621
	4014	1395	1711	74.9841	25.3987	25.8945	2.95764	2.70822
	4014	1728	1841	71.6449	142.31	143.016	2.95113	2.70154
	4014	1738	1632	73.0114	132.569	133.409	2.99491	2.74651
	4015	132	1861	72.7982	33.5551	34.1878	2.8851	2.6337
	4015	343	1609	76.096	41.9685	42.7435	3.00731	2.75925
	4015	758	1550	66.1739	64.083	65.1149	2.66595	2.40856
	4019	8	1919	76.2075	37.1634	37.8519	3.00753	2.75948
	4019	18	1476	75.9982	29.2118	29.7729	2.99508	2.74669
	4020	222	1489	69.0971	24.8239	25.3111	2.74648	2.49129
	4020	573	1527	67.1019	131.596	132.47	2.76722	2.5126
	4020	719	1644	70.9385	123.864	124.834	2.90861	2.65785
	4020	745	1694	73.9251	31.2234	31.8318	2.92364	2.67329
	4020	1028	1873	73.8267	48.9885	49.8493	2.93325	2.68317
	4020	1066	1585	71.1964	140.508	141.261	2.93279	2.68269
	4021	106	1501	72.1415	148.044	148.649	2.97378	2.72481
	4021	206	1686	72.3796	142.588	143.283	2.97914	2.73031
	4021	235	1561	74.9564	49.9302	50.8022	2.97409	2.72512
	4021	545	1478	68.6602	140.035	140.787	2.83474	2.58196
	4021	619	1646	74.7812	53.6451	54.5776	2.97135	2.72231
	4021	763	1711	71.9803	101.885	103.015	2.92404	2.6737
	4021	974	1511	76.077	50.4553	51.3325	3.01402	2.76615
	4021	1402	1608	68.8146	102.83	103.957	2.80563	2.55206
	4021	1785	1494	75.0509	44.0788	44.8951	2.9724	2.72339
	4022	69	1541	75.031	113.56	114.608	3.05048	2.8036
	4022	309	1704	75.7443	48.6304	49.4885	3.00066	2.75242
	4022	1241	1763	69.8806	143.415	144.096	2.88439	2.63297
	4022	1252	1564	72.2105	127.305	128.229	2.96004	2.71069
	4022	1276	1473	73.9587	84.0691	85.2275	2.97561	2.72669
	4022	1387	1724	74.6332	54.7823	55.7226	2.96718	2.71802
	4022	1543	1457	74.2575	40.6407	41.4096	2.94174	2.69189
	4023	75	1712	73.3928	60.5881	61.6016	2.92866	2.67845
	4023	389	1670	73.2365	141.167	141.887	3.01033	2.76235
	4023	495	1707	73.229	118.016	119.026	2.98881	2.74025
	4024	101	1599	73.037	61.4434	62.4579	2.91674	2.66621
	4024	315	1630	72.4313	78.3209	79.4438	2.91303	2.66239
	4024	342	1476	73.1563	78.5488	79.6768	2.93977	2.68986
	4024	638	1482	73.9135	49.4482	50.3274	2.93674	2.68675
	4024	651	1706	73.1623	110.65	111.74	2.97822	2.72937
	4024	938	1791	74.5051	57.6049	58.5872	2.96541	2.71621
	4024	1188	1744	68.8185	136.396	137.189	2.83814	2.58546
	4024	1272	1495	73.6198	47.7221	48.578	2.92481	2.6745
	4024	1329	1641	72.8632	139.81	140.57	2.99532	2.74693
	4025	2	1534	74.7611	48.3962	49.247	2.96582	2.71663
	4025	23	1716	73.5942	36.7275	37.4014	2.91546	2.66489
	4025	74	1407	69.1282	69.7746	70.8526	2.78232	2.52811
	4025	158	1763	71.3712	121.106	122.087	2.92227	2.67189
	4025	303	1804	71.8817	106.574	107.674	2.92576	2.67547
	4025	365	1833	75.0466	72.0261	73.1181	3.00047	2.75223
	4025	839	1545	74.2161	139.486	140.246	3.04563	2.79862
	4025	1112	1840	73.9405	133.346	134.171	3.03025	2.78282
	4025	1175	1316	64.3444	41.979	42.7435	2.5781	2.3183
	4026	183	1768	68.4294	143.09	143.784	2.82785	2.57488
	4026	496	1638	77.6291	40.1206	40.8522	3.05915	2.81251
	4026	526	1439	66.7201	29.0588	29.6342	2.66042	2.40287
	4026	535	1583	70.58	119.476	120.478	2.8906	2.63935
	4026	589	1686	72.7451	111.991	113.054	2.96417	2.71493
	4026	940	1762	75.7038	49.15	50.029	2.99972	2.75145
	4026	997	1591	69.5551	122.253	123.23	2.85418	2.60193
	4027	17	1536	77.5235	59.2302	60.2115	3.07373	2.82749
	4027	92	1510	71.2201	112.147	113.229	2.90714	2.65634
	4027	295	1609	70.7549	68.8663	69.9524	2.84142	2.58883
	4027	345	1610	73.3228	23.2529	23.7089	2.89814	2.6471
	4027	672	1703	77.4741	41.0574	41.8237	3.05455	2.80778
	4027	894	1487	75.167	57.5251	58.5066	2.98884	2.74028
	4027	1056	1763	73.567	118.198	119.209	3.00158	2.75337
	4027	1508	1703	71.1116	54.1275	55.0543	2.84027	2.58764
	4027	1568	1464	73.3008	137.225	138.005	3.00967	2.76168
	4027	1636	1443	76.5351	27.7302	28.261	3.01287	2.76496
	4028	51	1512	73.78	141.706	142.41	3.03106	2.78365
	4028	70	1435	74.5024	63.1626	64.202	2.97106	2.72201
	4028	274	1695	74.4455	46.6889	47.5303	2.95321	2.70367
	4028	371	1401	67.551	67.4481	68.5062	2.72118	2.4653
	4028	388	1597	68.311	144.9	145.568	2.82442	2.57136
	4028	422	1486	68.8153	142.173	142.864	2.84226	2.58969
	4028	847	1675	72.7487	79.286	80.4214	2.92576	2.67547
	4028	877	1668	69.8518	134.782	135.594	2.87681	2.62518
	4028	1133	1433	73.2721	36.4592	37.1365	2.90385	2.65296
	4028	1457	1436	76.369	136.311	137.122	3.12245	2.87754
	4029	292	1402	72.4191	135.321	136.121	2.97501	2.72607
	4029	482	1804	73.1405	52.292	53.216	2.91173	2.66106
	4029	525	1661	77.5528	43.4639	44.2748	3.05929	2.81265
	4029	543	1614	74.0068	145.932	146.595	3.04254	2.79545
	4029	610	1487	70.0066	105.098	106.212	2.85345	2.60118
	4029	839	1288	68.5026	69.0201	70.0988	2.75832	2.50345
	4029	872	1755	76.1019	58.8592	59.8411	3.02329	2.77567
	4029	887	1462	67.5559	98.6665	99.8111	2.75308	2.49807
	4029	1044	1569	66.8043	133.445	134.299	2.757	2.5021
	4029	1121	1619	74.5862	140.201	140.932	3.05992	2.8133
	4030	282	1476	75.6675	44.1649	44.96	2.99411	2.74569
	4030	824	1406	73.2764	123.458	124.416	2.99623	2.74787
	4030	1333	1611	73.8142	51.1889	52.0917	2.93476	2.68472
	4031	99	1566	69.3797	56.0499	57.0163	2.77866	2.52435
	4031	563	1393	73.9614	33.5488	34.1878	2.92635	2.67608
	4031	666	1500	69.5214	73.1212	74.2167	2.80028	2.54656
	4031	851	1407	74.791	28.1535	28.6936	2.95233	2.70277
	4031	990	1522	70.862	129.861	130.753	2.9113	2.66062
	4031	1006	1411	72.2551	112.089	113.154	2.94597	2.69623
	4031	1031	1515	76.9268	84.5255	85.6643	3.08323	2.83725
	4031	1060	1666	73.7266	119.865	120.877	3.00929	2.76129
	4031	1347	1368	69.7369	133.102	133.948	2.871	2.61921
	4032	379	1362	65.4127	73.2576	74.3595	2.64555	2.3876
	4032	410	1403	71.2672	115.899	116.949	2.91296	2.66232
	4032	444	1265	66.5982	57.0568	58.0216	2.67572	2.41859
	4032	458	1619	75.8552	31.3361	31.9186	2.99135	2.74286
	4032	515	1417	72.0094	129.027	129.911	2.95405	2.70454
	4032	637	1505	67.9374	39.2452	39.9683	2.71194	2.4558
	4032	794	1556	70.9721	144.014	144.686	2.92669	2.67643
	4032	1179	1350	70.4814	123.277	124.25	2.89063	2.63938
	4032	1231	1604	74.3316	114.774	115.823	3.02614	2.7786
	4033	33	1555	70.9202	115.15	116.206	2.89903	2.64801
	4033	380	1586	75.0291	149.753	150.319	3.08303	2.83704
	4033	501	1300	65.9089	75.5322	76.6558	2.66678	2.40941
	4033	1041	1487	74.2061	135.562	136.386	3.04206	2.79495
	4033	1197	1629	79.5699	25.5565	26.0515	3.11595	2.87086
	4033	1499	1342	76.5208	39.2708	40.004	3.02001	2.7723
	4033	1503	1394	76.0833	40.7866	41.548	3.00594	2.75784
	4033	1680	1381	75.2785	48.2836	49.1561	2.98398	2.73528
	4033	1741	1358	76.5489	31.1702	31.7883	3.01539	2.76755
	4033	1811	1394	75.5172	50.9999	51.888	2.99485	2.74645
	4034	316	1445	69.9406	127.315	128.229	2.87375	2.62204
	4034	507	1510	66.9395	154.58	155.067	2.7758	2.52141
	4034	546	1468	74.0387	35.1809	35.865	2.93015	2.67998
	4034	955	1497	73.9986	41.0226	41.7893	2.93288	2.68279
	4034	1114	1292	72.2817	111.229	112.309	2.94602	2.69629
	4035	295	1542	71.6749	141.866	142.561	2.95194	2.70237
	4035	353	1409	68.1986	65.6842	66.7465	2.74376	2.48849
	4035	479	1307	70.3056	137.391	138.176	2.89634	2.64525
	4036	361	1423	74.8214	39.3885	40.1108	2.96065	2.71132
	4036	659	1469	71.1884	47.5826	48.425	2.83748	2.58478
	4036	771	1590	76.6694	55.9467	56.907	3.04026	2.7931
	4036	807	1526	74.5868	42.9335	43.7139	2.95512	2.70563
	4036	995	1401	64.3938	74.9825	76.0899	2.60787	2.34889
	4036	1010	1570	74.6673	38.8211	39.5382	2.95483	2.70534
	4036	1358	1627	78.5656	85.8698	87.0193	3.14326	2.89892
	4036	1428	1439	69.3817	146.081	146.72	2.86685	2.61495
	4036	1477	1578	72.925	40.8361	41.5826	2.89461	2.64347
	4037	302	1430	73.1558	53.0358	53.9565	2.91294	2.6623
	4037	379	1546	71.9209	135.744	136.552	2.95656	2.70711
	4037	566	1516	72.6235	128.022	128.932	2.97624	2.72733
	4037	865	1424	72.7948	40.0764	40.8171	2.88941	2.63813
	4038	100	1764	76.8611	86.8362	87.9828	3.08385	2.83789
	4039	474	1353	69.7398	141.374	142.111	2.87755	2.62594
	4039	594	1559	72.9968	125.501	126.441	2.98781	2.73922
	4039	1498	1354	70.1144	150.428	151.021	2.89779	2.64674
	4040	440	1517	69.6732	45.8535	46.6857	2.78088	2.52663
	4040	554	1504	70.075	117.938	118.947	2.86977	2.61795
	4040	604	1433	66.6616	41.2038	41.961	2.66558	2.40818
	4040	1154	1665	75.6911	101.067	102.193	3.0597	2.81308
	4040	1334	1632	73.9044	101.386	102.521	2.99479	2.74639
	4040	1509	1268	65.4154	55.3094	56.2479	2.62926	2.37086
	4040	1656	1491	71.2925	144.05	144.726	2.93894	2.68901
	4041	172	1573	74.4061	115.423	116.462	3.0296	2.78215
	4041	210	1381	74.1008	38.3381	39.0679	2.93453	2.68448
	4041	525	1598	75.7073	40.0562	40.8171	2.99224	2.74377
	4041	533	1370	73.3746	75.3348	76.4437	2.94398	2.69419
	4041	580	1252	65.3769	63.7877	64.8367	2.63529	2.37706
	4041	768	1386	70.9535	118.253	119.262	2.90353	2.65263
	4041	871	1336	75.277	41.4206	42.2004	2.97822	2.72937
	4041	1118	1287	74.3231	51.7133	52.6127	2.9533	2.70377
	4042	100	1366	72.4313	131.7	132.563	2.97237	2.72336
	4042	754	1628	70.4252	140.685	141.407	2.90341	2.65251
	4042	882	1391	70.6302	149.177	149.769	2.91689	2.66636
	4042	1046	1353	77.4957	62.9913	64.0237	3.07698	2.83083
	4042	1266	1460	72.2816	52.351	53.2732	2.88098	2.62947
	4043	45	1273	66.9831	68.9666	70.05	2.70125	2.44482
	4043	296	1567	68.3664	138.982	139.747	2.8225	2.56939
	4043	419	1346	76.2857	48.9957	49.8793	3.02001	2.7723
	4043	588	1526	71.2877	58.9408	59.9206	2.85108	2.59875
	4043	823	1458	73.2224	132.361	133.22	3.00263	2.75444
	4043	869	1386	74.1172	135.785	136.585	3.03893	2.79174
	4043	1269	1563	76.0961	38.4479	39.1768	3.0046	2.75647
	4043	1313	1473	70.46	66.2659	67.319	2.82797	2.57501
	4043	1323	1598	75.3196	132.964	133.82	3.08097	2.83493
	4044	123	1575	76.8225	44.4516	45.2512	3.03472	2.78741
	4044	330	1343	73.8211	54.184	55.1102	2.93773	2.68777
	4044	377	1458	71.5256	44.0622	44.8626	2.84687	2.59442
	4044	431	1518	75.0049	33.042	33.6539	2.96271	2.71343
	4044	885	1538	72.9832	41.6178	42.3707	2.89726	2.64619
	4044	1028	1577	73.3746	39.5447	40.2883	2.90967	2.65894
	4044	1089	1383	73.0635	42.2305	43.0129	2.9006	2.64962
	4044	1104	1383	71.4008	147.481	148.081	2.94529	2.69554
	4044	1220	1614	73.5269	48.0988	48.9437	2.92181	2.67141
	4044	1322	1410	73.4831	60.006	61.0006	2.93131	2.68117
	4044	1659	1408	70.7533	146.698	147.352	2.9201	2.66966
	4045	84	1444	68.5336	155.055	155.561	2.83881	2.58614
	4045	112	1354	70.5496	140.262	141.005	2.90788	2.6571
	4045	199	1617	72.5129	45.8547	46.6857	2.88377	2.63233
	4045	830	1421	72.925	73.1378	74.2405	2.92516	2.67486
	4045	1090	1436	75.2659	98.2457	99.3927	3.04076	2.79362
	4045	1367	1545	70.5201	26.0096	26.5172	2.79897	2.54521
	4045	1699	1521	75.9292	34.0177	34.6742	2.99567	2.74729
	4045	1752	1815	76.3697	70.0858	71.1677	3.04543	2.79841
	4046	420	1564	69.1955	46.3014	47.1251	2.76366	2.50894
	4046	703	1312	74.8771	39.6435	40.3945	2.96282	2.71355
	4046	754	1354	72.7228	40.3111	41.0619	2.88701	2.63566
	4046	831	1491	68.0432	75.7589	76.8677	2.74781	2.49265
	4046	901	1581	74.7461	25.0013	25.4714	2.9491	2.69945
	4046	1428	1303	75.5343	43.9958	44.7976	2.9893	2.74075
	4046	1472	1258	72.3914	96.6372	97.7933	2.93317	2.68308
	4046	1529	1433	70.3167	128.985	129.881	2.88968	2.6384
	4047	72	1480	78.4708	24.0009	24.4946	3.07758	2.83144
	4047	97	1226	64.6413	72.5	73.5965	2.6151	2.35631
	4047	289	1380	74.7407	55.7087	56.6604	2.9719	2.72287
	4047	571	1698	77.304	36.0006	36.6785	3.04477	2.79774

## Sheet: TPC_eff
This sheet contains the angular efficiencies for data measured at each beam energy. For each angle the efficiency value as a fraction (between 0 and 1) is provided.
	Eg=9.38 MeV	Theta bin center (rad.)	Efficiency		Eg=9.50 MeV	Theta bin center (rad.)	Efficiency		Eg=9.70 MeV	Theta bin center (rad.)	Efficiency		Eg=9.80 MeV	Theta bin center (rad.)	Efficiency
		0.00785398	0			0.00785398	0			0.00785398	0			0.00785398	0
		0.0235619	0			0.0235619	0			0.0235619	0			0.0235619	0
		0.0392699	0			0.0392699	0			0.0392699	0			0.0392699	0
		0.0549779	0			0.0549779	0			0.0549779	0			0.0549779	0
		0.0706858	0			0.0706858	0			0.0706858	0			0.0706858	0
		0.0863938	0			0.0863938	0			0.0863938	0			0.0863938	0
		0.102102	0			0.102102	0			0.102102	0			0.102102	0
		0.11781	0			0.11781	0			0.11781	0			0.11781	0
		0.133518	0			0.133518	0			0.133518	0			0.133518	0
		0.149226	0			0.149226	0			0.149226	0			0.149226	0
		0.164934	0			0.164934	0			0.164934	0			0.164934	0
		0.180642	0			0.180642	0			0.180642	0			0.180642	0
		0.19635	0			0.19635	0			0.19635	0			0.19635	0
		0.212058	0			0.212058	0			0.212058	0			0.212058	0
		0.227765	0			0.227765	0			0.227765	0			0.227765	0
		0.243473	0			0.243473	0			0.243473	0			0.243473	0
		0.259181	0			0.259181	0			0.259181	0			0.259181	0
		0.274889	0			0.274889	0			0.274889	0			0.274889	0
		0.290597	0			0.290597	0			0.290597	0			0.290597	0
		0.306305	0			0.306305	0			0.306305	0			0.306305	0
		0.322013	0			0.322013	0			0.322013	0			0.322013	0
		0.337721	0			0.337721	0			0.337721	0			0.337721	0
		0.353429	0.0217255			0.353429	0.0218162			0.353429	0.022184			0.353429	0.0227429
		0.369137	0.161333			0.369137	0.16105			0.369137	0.162508			0.369137	0.161766
		0.384845	0.239113			0.384845	0.239328			0.384845	0.239402			0.384845	0.238349
		0.400553	0.293184			0.400553	0.293336			0.400553	0.29437			0.400553	0.29301
		0.416261	0.332247			0.416261	0.334889			0.416261	0.334486			0.416261	0.336092
		0.431969	0.375822			0.431969	0.373123			0.431969	0.372994			0.431969	0.374082
		0.447677	0.401911			0.447677	0.40303			0.447677	0.401665			0.447677	0.400653
		0.463385	0.426222			0.463385	0.425918			0.463385	0.428917			0.463385	0.428799
		0.479093	0.449907			0.479093	0.452039			0.479093	0.453453			0.479093	0.453555
		0.494801	0.470293			0.494801	0.470086			0.494801	0.470974			0.494801	0.472914
		0.510509	0.490474			0.510509	0.493796			0.510509	0.494323			0.510509	0.493221
		0.526217	0.512562			0.526217	0.510045			0.526217	0.510041			0.526217	0.511048
		0.541925	0.527096			0.541925	0.525848			0.541925	0.525392			0.541925	0.526451
		0.557633	0.545801			0.557633	0.542947			0.557633	0.543764			0.557633	0.542399
		0.573341	0.55652			0.573341	0.557933			0.573341	0.558458			0.573341	0.557675
		0.589049	0.564351			0.589049	0.562574			0.589049	0.561903			0.589049	0.564072
		0.604757	0.580709			0.604757	0.58234			0.604757	0.583455			0.604757	0.580709
		0.620465	0.588926			0.620465	0.589498			0.620465	0.588227			0.620465	0.588771
		0.636173	0.601408			0.636173	0.599579			0.636173	0.599333			0.636173	0.598681
		0.65188	0.609426			0.65188	0.608973			0.65188	0.610732			0.65188	0.611173
		0.667588	0.62145			0.667588	0.61954			0.667588	0.619902			0.667588	0.620308
		0.683296	0.624627			0.683296	0.626028			0.683296	0.627284			0.683296	0.627197
		0.699004	0.630531			0.699004	0.63375			0.699004	0.634196			0.699004	0.635924
		0.714712	0.644984			0.714712	0.645901			0.714712	0.64536			0.714712	0.644921
		0.73042	0.643604			0.73042	0.644495			0.73042	0.645218			0.73042	0.646175
		0.746128	0.641128			0.746128	0.637737			0.746128	0.635951			0.746128	0.634411
		0.761836	0.551055			0.761836	0.552808			0.761836	0.554218			0.761836	0.553508
		0.777544	0.510192			0.777544	0.509329			0.777544	0.509219			0.777544	0.507793
		0.793252	0.482861			0.793252	0.480459			0.793252	0.479306			0.793252	0.47995
		0.80896	0.454946			0.80896	0.454943			0.80896	0.454833			0.80896	0.455012
		0.824668	0.436081			0.824668	0.437704			0.824668	0.436628			0.824668	0.436238
		0.840376	0.423177			0.840376	0.421516			0.840376	0.420665			0.840376	0.420646
		0.856084	0.407531			0.856084	0.407105			0.856084	0.406942			0.856084	0.405755
		0.871792	0.393376			0.871792	0.393895			0.871792	0.394385			0.871792	0.394244
		0.8875	0.381416			0.8875	0.383055			0.8875	0.381649			0.8875	0.381603
		0.903208	0.371991			0.903208	0.371122			0.903208	0.3703			0.903208	0.371402
		0.918916	0.36316			0.918916	0.362468			0.918916	0.363302			0.918916	0.362595
		0.934624	0.358291			0.934624	0.356671			0.934624	0.355394			0.934624	0.35519
		0.950332	0.344874			0.950332	0.344251			0.950332	0.345305			0.950332	0.345699
		0.96604	0.336546			0.96604	0.339221			0.96604	0.338038			0.96604	0.338014
		0.981748	0.332732			0.981748	0.332734			0.981748	0.33219			0.981748	0.332731
		0.997456	0.328123			0.997456	0.325588			0.997456	0.326126			0.997456	0.325795
		1.01316	0.31536			1.01316	0.317658			1.01316	0.319934			1.01316	0.319454
		1.02887	0.31539			1.02887	0.316093			1.02887	0.315097			1.02887	0.315066
		1.04458	0.309762			1.04458	0.309916			1.04458	0.309392			1.04458	0.309835
		1.06029	0.308374			1.06029	0.305077			1.06029	0.30557			1.06029	0.304479
		1.076	0.301683			1.076	0.302645			1.076	0.301431			1.076	0.301411
		1.0917	0.296471			1.0917	0.296186			1.0917	0.296865			1.0917	0.296973
		1.10741	0.293137			1.10741	0.293315			1.10741	0.293494			1.10741	0.293248
		1.12312	0.290092			1.12312	0.290093			1.12312	0.290594			1.12312	0.289863
		1.13883	0.28493			1.13883	0.285674			1.13883	0.285621			1.13883	0.285694
		1.15454	0.284301			1.15454	0.28283			1.15454	0.283146			1.15454	0.283021
		1.17024	0.278994			1.17024	0.279238			1.17024	0.279174			1.17024	0.279351
		1.18595	0.275169			1.18595	0.275447			1.18595	0.27604			1.18595	0.276442
		1.20166	0.27237			1.20166	0.273189			1.20166	0.272573			1.20166	0.272451
		1.21737	0.268918			1.21737	0.269644			1.21737	0.270086			1.21737	0.270237
		1.23308	0.26861			1.23308	0.26854			1.23308	0.268474			1.23308	0.268176
		1.24878	0.264395			1.24878	0.266347			1.24878	0.265928			1.24878	0.264916
		1.26449	0.26589			1.26449	0.263939			1.26449	0.264752			1.26449	0.264699
		1.2802	0.261836			1.2802	0.262403			1.2802	0.261819			1.2802	0.261851
		1.29591	0.258649			1.29591	0.261166			1.29591	0.260486			1.29591	0.260706
		1.31161	0.25891			1.31161	0.259112			1.31161	0.258306			1.31161	0.258318
		1.32732	0.256981			1.32732	0.256706			1.32732	0.257559			1.32732	0.257211
		1.34303	0.256479			1.34303	0.254948			1.34303	0.256036			1.34303	0.255658
		1.35874	0.253901			1.35874	0.254875			1.35874	0.255182			1.35874	0.254766
		1.37445	0.253673			1.37445	0.253058			1.37445	0.25202			1.37445	0.252279
		1.39015	0.250955			1.39015	0.250744			1.39015	0.250594			1.39015	0.250666
		1.40586	0.25112			1.40586	0.250603			1.40586	0.250745			1.40586	0.251263
		1.42157	0.249597			1.42157	0.250848			1.42157	0.250679			1.42157	0.250283
		1.43728	0.246955			1.43728	0.247603			1.43728	0.247989			1.43728	0.248266
		1.45299	0.247692			1.45299	0.24678			1.45299	0.247093			1.45299	0.247165
		1.46869	0.250069			1.46869	0.249436			1.46869	0.248894			1.46869	0.248264
		1.4844	0.245727			1.4844	0.244937			1.4844	0.244857			1.4844	0.244847
		1.50011	0.246991			1.50011	0.245441			1.50011	0.245071			1.50011	0.245226
		1.51582	0.246289			1.51582	0.245073			1.51582	0.245101			1.51582	0.245337
		1.53153	0.242179			1.53153	0.243308			1.53153	0.244396			1.53153	0.244573
		1.54723	0.244577			1.54723	0.245172			1.54723	0.245138			1.54723	0.245034
		1.56294	0.244942			1.56294	0.245108			1.56294	0.245383			1.56294	0.245285
		1.57865	0.244214			1.57865	0.242965			1.57865	0.243417			1.57865	0.243663
		1.59436	0.245181			1.59436	0.244449			1.59436	0.244626			1.59436	0.243954
		1.61007	0.244939			1.61007	0.244857			1.61007	0.245101			1.61007	0.244533
		1.62577	0.244952			1.62577	0.244321			1.62577	0.243596			1.62577	0.243778
		1.64148	0.244739			1.64148	0.245108			1.64148	0.24514			1.64148	0.245043
		1.65719	0.245644			1.65719	0.245327			1.65719	0.245167			1.65719	0.245123
		1.6729	0.24463			1.6729	0.244297			1.6729	0.244159			1.6729	0.244932
		1.68861	0.245106			1.68861	0.245693			1.68861	0.245005			1.68861	0.244478
		1.70431	0.246701			1.70431	0.247605			1.70431	0.247753			1.70431	0.247324
		1.72002	0.247344			1.72002	0.247446			1.72002	0.248307			1.72002	0.24805
		1.73573	0.248306			1.73573	0.248819			1.73573	0.248715			1.73573	0.248358
		1.75144	0.248414			1.75144	0.248044			1.75144	0.248825			1.75144	0.248708
		1.76715	0.249951			1.76715	0.24943			1.76715	0.249322			1.76715	0.249658
		1.78285	0.251599			1.78285	0.250616			1.78285	0.250565			1.78285	0.250729
		1.79856	0.251305			1.79856	0.251173			1.79856	0.251027			1.79856	0.251009
		1.81427	0.253195			1.81427	0.254956			1.81427	0.254517			1.81427	0.253946
		1.82998	0.25562			1.82998	0.254832			1.82998	0.254316			1.82998	0.254501
		1.84569	0.254509			1.84569	0.254751			1.84569	0.256068			1.84569	0.255615
		1.86139	0.260781			1.86139	0.259912			1.86139	0.258642			1.86139	0.258714
		1.8771	0.260832			1.8771	0.260104			1.8771	0.259907			1.8771	0.260526
		1.89281	0.261982			1.89281	0.260549			1.89281	0.260641			1.89281	0.260963
		1.90852	0.262305			1.90852	0.263929			1.90852	0.263254			1.90852	0.26363
		1.92423	0.26603			1.92423	0.264761			1.92423	0.26494			1.92423	0.264321
		1.93993	0.267867			1.93993	0.265739			1.93993	0.266652			1.93993	0.267033
		1.95564	0.270987			1.95564	0.271024			1.95564	0.270524			1.95564	0.271124
		1.97135	0.268693			1.97135	0.270741			1.97135	0.270304			1.97135	0.270591
		1.98706	0.276382			1.98706	0.276458			1.98706	0.275983			1.98706	0.275078
		2.00277	0.276639			2.00277	0.277098			2.00277	0.277168			2.00277	0.277196
		2.01847	0.282931			2.01847	0.28159			2.01847	0.281726			2.01847	0.281318
		2.03418	0.284021			2.03418	0.283401			2.03418	0.284079			2.03418	0.284308
		2.04989	0.285863			2.04989	0.286737			2.04989	0.286712			2.04989	0.287324
		2.0656	0.290985			2.0656	0.290766			2.0656	0.290903			2.0656	0.29161
		2.08131	0.292795			2.08131	0.295045			2.08131	0.294765			2.08131	0.295087
		2.09701	0.295685			2.09701	0.296875			2.09701	0.297542			2.09701	0.297723
		2.11272	0.303334			2.11272	0.304234			2.11272	0.303636			2.11272	0.303475
		2.12843	0.309011			2.12843	0.310328			2.12843	0.310462			2.12843	0.308779
		2.14414	0.314512			2.14414	0.312881			2.14414	0.312531			2.14414	0.312553
		2.15984	0.319431			2.15984	0.319014			2.15984	0.31897			2.15984	0.319496
		2.17555	0.325386			2.17555	0.324287			2.17555	0.324588			2.17555	0.325067
		2.19126	0.331067			2.19126	0.332502			2.19126	0.332514			2.19126	0.331305
		2.20697	0.339754			2.20697	0.338396			2.20697	0.338047			2.20697	0.33809
		2.22268	0.344671			2.22268	0.343585			2.22268	0.344296			2.22268	0.344034
		2.23838	0.35033			2.23838	0.353133			2.23838	0.354356			2.23838	0.35463
		2.25409	0.362229			2.25409	0.360518			2.25409	0.361367			2.25409	0.361734
		2.2698	0.37422			2.2698	0.373417			2.2698	0.372952			2.2698	0.372613
		2.28551	0.382373			2.28551	0.383302			2.28551	0.381216			2.28551	0.381013
		2.30122	0.392833			2.30122	0.392593			2.30122	0.393588			2.30122	0.393925
		2.31692	0.406692			2.31692	0.407704			2.31692	0.405951			2.31692	0.406282
		2.33263	0.421328			2.33263	0.421435			2.33263	0.421904			2.33263	0.421727
		2.34834	0.440391			2.34834	0.440529			2.34834	0.440793			2.34834	0.439319
		2.36405	0.456551			2.36405	0.459056			2.36405	0.45946			2.36405	0.460514
		2.37976	0.483191			2.37976	0.483435			2.37976	0.484153			2.37976	0.48408
		2.39546	0.515485			2.39546	0.515935			2.39546	0.517388			2.39546	0.516416
		2.41117	0.562084			2.41117	0.562702			2.41117	0.563832			2.41117	0.563662
		2.42688	0.650436			2.42688	0.651328			2.42688	0.650013			2.42688	0.649406
		2.44259	0.653527			2.44259	0.64832			2.44259	0.648104			2.44259	0.648673
		2.4583	0.640937			2.4583	0.642034			2.4583	0.644665			2.4583	0.645829
		2.474	0.637411			2.474	0.637241			2.474	0.637653			2.474	0.638219
		2.48971	0.629443			2.48971	0.628744			2.48971	0.628796			2.48971	0.627684
		2.50542	0.615677			2.50542	0.615053			2.50542	0.61677			2.50542	0.618543
		2.52113	0.608428			2.52113	0.610562			2.52113	0.609419			2.52113	0.608902
		2.53684	0.602989			2.53684	0.602148			2.53684	0.600782			2.53684	0.599714
		2.55254	0.585017			2.55254	0.586456			2.55254	0.585153			2.55254	0.585959
		2.56825	0.577998			2.56825	0.577364			2.56825	0.578987			2.56825	0.578397
		2.58396	0.564626			2.58396	0.563403			2.58396	0.563504			2.58396	0.562953
		2.59967	0.550005			2.59967	0.553062			2.59967	0.552056			2.59967	0.550926
		2.61538	0.534754			2.61538	0.53364			2.61538	0.533401			2.61538	0.533192
		2.63108	0.517441			2.63108	0.517308			2.63108	0.518886			2.63108	0.520005
		2.64679	0.499473			2.64679	0.503432			2.64679	0.502354			2.64679	0.503364
		2.6625	0.484677			2.6625	0.487953			2.6625	0.485771			2.6625	0.483822
		2.67821	0.466153			2.67821	0.461064			2.67821	0.461075			2.67821	0.461833
		2.69392	0.432859			2.69392	0.435086			2.69392	0.435385			2.69392	0.435395
		2.70962	0.407016			2.70962	0.408458			2.70962	0.407624			2.70962	0.40896
		2.72533	0.380695			2.72533	0.380472			2.72533	0.38094			2.72533	0.380088
		2.74104	0.343379			2.74104	0.341974			2.74104	0.343109			2.74104	0.344026
		2.75675	0.299763			2.75675	0.296577			2.75675	0.29597			2.75675	0.296598
		2.77246	0.242264			2.77246	0.243379			2.77246	0.241683			2.77246	0.241794
		2.78816	0.157956			2.78816	0.158384			2.78816	0.157984			2.78816	0.157882
		2.80387	0.0138419			2.80387	0.0136894			2.80387	0.0138108			2.80387	0.0136952
		2.81958	0			2.81958	0			2.81958	0			2.81958	0
		2.83529	0			2.83529	0			2.83529	0			2.83529	0
		2.851	0			2.851	0			2.851	0			2.851	0
		2.8667	0			2.8667	0			2.8667	0			2.8667	0
		2.88241	0			2.88241	0			2.88241	0			2.88241	0
		2.89812	0			2.89812	0			2.89812	0			2.89812	0
		2.91383	0			2.91383	0			2.91383	0			2.91383	0
		2.92954	0			2.92954	0			2.92954	0			2.92954	0
		2.94524	0			2.94524	0			2.94524	0			2.94524	0
		2.96095	0			2.96095	0			2.96095	0			2.96095	0
		2.97666	0			2.97666	0			2.97666	0			2.97666	0
		2.99237	0			2.99237	0			2.99237	0			2.99237	0
		3.00807	0			3.00807	0			3.00807	0			3.00807	0
		3.02378	0			3.02378	0			3.02378	0			3.02378	0
		3.03949	0			3.03949	0			3.03949	0			3.03949	0
		3.0552	0			3.0552	0			3.0552	0			3.0552	0
		3.07091	0			3.07091	0			3.07091	0			3.07091	0
		3.08661	0			3.08661	0			3.08661	0			3.08661	0
		3.10232	0			3.10232	0			3.10232	0			3.10232	0
		3.11803	0			3.11803	0			3.11803	0			3.11803	0
		3.13374	0			3.13374	0			3.13374	0			3.13374	0

## Sheet: beam_lumin
This sheet describes how the beam luminosity was determined.
Initially we present the parameters that were used to calculate the number of 16O targets per unit volume.
Then we present the luminosity values and their errors for the two methods outlined in the paper. Note, the paddle method was used for all beam energies aside from the highest energy of 9.80 MeV.
	Parameter	Value	Units
	v	3	atoms per molecule
	Temperature	273.15	Kelvin
	Pressure	100	Torr
	n	1.06096e+19	atoms per cm^-3
	n2	3.53652e+18	oxygens per cm^-3
	percentage of N2O	0.8
	n3	2.82921e+18
	length	20	cm
	targets per cm2	5.65843e+19	cm^-2
	Paddle method
	Gamma energy (MeV)	Total number of gammas in TPC	Total number of gammas in TPC error	Integrated luminosity (cm^-2)	Integrated luminosity (cm^-2) error
	9.38	16448359998094	90468768945	9.30719e+32	5.11911e+30
	9.5	5654386209293	131035200146	3.19949e+32	7.41453e+30
	9.7	10785591892075	371050432108	6.10295e+32	2.09956e+31
	Attenuator method
	Gamma energy (MeV)	Total number of gammas in TPC	Total number of gammas in TPC lower error	Total number of gammas in TPC upper error	Integrated luminosity (cm^-2)	Integrated luminosity (cm^-2) lower error	Integrated luminosity (cm^-2) upper error
	9.38	19188894978280	3950616410275	4940843344304	1.08579e+33	2.23543e+32	2.79574e+32
	9.5	6502760298335	1380462133818	1752291930299	3.67954e+32	7.81125e+31	9.91522e+31
	9.7	13224902881718	2721649764219	3412516728078	7.48322e+32	1.54003e+32	1.93095e+32
	9.8	2402854292116	474356091884	590766608409	1.35964e+32	2.68411e+31	3.34281e+31

## Sheet: intCrossSection
This sheet presents the values of the angle integrated cross section and their errors.
The process of converting the raw photo-dissociation cross sections to the capture cross sections can be followed, along with the unfolding procedure.
The propagation of errors is included in this sheet.
	#	effective energy (MeV)	effective energy error (MeV)	measured photo cross section (nb)	measured photo cross section error (nb)	correction factor	correction factor error	unfolded photo cross section (nb)	unfolded photo cross section error (nb)	detailed balance factor	detailed balance factor error	unfolded capture cross section (nb)	unfolded capture cross section error (nb)
	1	2.14478	0.0190843	1336.76	120.048	1.15501	0.0311731	1543.98	144.784	69.1638	0.113171	22.3235	2.09366
	2	2.21111	0.0120579	1756.12	108.013	1.15931	0.0214632	2035.88	130.77	70.2914	0.0594497	28.9634	1.86057
	3	2.27219	0.0106412	2322.37	117.734	1.15357	0.0187676	2679.02	142.636	71.3019	0.0370797	37.5729	2.00055
	4	2.33001	0.00925374	2542.87	126.295	1.13023	0.0153642	2874.03	147.993	72.2229	0.0131369	39.7938	2.04912
	5	2.39024	0.00791103	3294.67	172.593	1.09538	0.0108303	3608.92	192.393	73.1649	0.00540684	49.3258	2.62958
	6	2.45554	0.00664019	3292.2	164.736	1.03038	0.0121872	3392.21	174.418	74.1438	0.0230925	45.7517	2.35247
	7	2.55798	0.00776595	3628.34	192.864	0.684499	0.0727373	2483.6	295.092	75.6204	0.105227	32.8429	3.90255
	8	2.65182	0.00455775	5508.62	225.971	0.294431	0.00396006	1621.91	70.0178	76.9046	0.00942559	21.0898	0.910453
	9	2.67903	0.00399329	7112.96	277.955	1.27637	0.417373	9078.77	2989.88	77.2579	0.00587725	117.512	38.7
	10	2.69474	0.00559908	6091.49	522.676	0.431841	0.0172165	2630.55	248.887	77.4647	0.0065162	33.9581	3.21292

## Sheet: TPC_E2_spectrumFitting
As described in the paper, the centre of mass energy distribution measured at each energy was fit with two peaks to deduce the contribution of
the narrow 2.69 MeV 2+ state to the energy-averaged angular distribution.
The uncertainty on the amount of pure E2 added to the angular distribution fit function (controlled by parameter a2) was determined by
tracking the chi^2 of the fit as the relative proportions were varied.
	Gamma energy (MeV)	E1 counts	E1 counts error	E2 counts	E2 counts error	E2/E1	E2/E1 error	a2= E2/(E1+E2)	a2 error
	9.38	1371.87	37.4582	0	4	0	0.0014018	1e-23	0.0014018
	9.5	728.465	27.4247	101.105	12.0401	0.138792	0.0166865	0.121876	0.0151661
	9.7	1491.88	42.8094	940.885	36.7893	0.630671	0.0291542	0.386755	0.0175844
	9.8	183.643	20.7358	503.909	24.7492	2.74397	0.393591	0.732904	0.0498024

[truncated: 1 more sheets: TPC_fitting]
